# Supplementary material for: Changes in expression levels of erythrocyte and immune-related genes are associated with high altitude polycythemia
Source: BMC Med Genomics. 2023 Jul 28;16:174. doi: 10.1186/s12920-023-01613-9 (PMC10375625; doi:10.1186/s12920-023-01613-9)
Supplement: Supplementary file 1 — Supplementary Material 1 [file 12920_2023_1613_MOESM1_ESM.xlsx]

## Sheet: Sheet1
Table Supplement 1 DEGs Full list
geneID	gene_name	log2(THM/TCM)	padj	gene_name	log2(THF/TCF)	padj
ENSG00000004799	PDK4	1.42651	7.47282e-06	PDK4	0.456789	0.481711
ENSG00000004939	SLC4A1	1.79414	0.00715012	SLC4A1	1.89427	0.0826969
ENSG00000005961	ITGA2B	-1.06591	0.0412603	ITGA2B	-0.885351	0.331784
ENSG00000006327	TNFRSF12A	-0.402982	0.269606	TNFRSF12A	1.22715	0.0134587
ENSG00000008323	PLEKHG6	0.764058	0.00405422	PLEKHG6	1.11123	0.00498406
ENSG00000013306	SLC25A39	1.12544	0.0416396	SLC25A39	1.08143	0.247948
ENSG00000029534	ANK1	1.38992	0.00715012	ANK1	1.24586	0.154308
ENSG00000042062	RIPOR3	0.70583	0.0112168	RIPOR3	1.07851	0.00941589
ENSG00000047597	XK	1.39124	0.0180945	XK	1.02415	0.326169
ENSG00000048462	TNFRSF17	-1.07502	0.00347915	TNFRSF17	0.036825	0.972596
ENSG00000060138	YBX3	1.6502	0.000628018	YBX3	1.15109	0.175118
ENSG00000066926	FECH	1.27899	4.97418e-05	FECH	0.765407	0.176163
ENSG00000070182	SPTB	1.5653	0.000819045	SPTB	1.46457	0.0589711
ENSG00000071082	RPL31	0.907869	4.79025e-06	RPL31	1.05827	0.000339002
ENSG00000073792	IGF2BP2	1.53001	0.000471712	IGF2BP2	1.28211	0.0831427
ENSG00000076864	RAP1GAP	3.37333	6.59333e-07	RAP1GAP	3.83951	0.00012508
ENSG00000079308	TNS1	1.12624	0.04122	TNS1	1.32362	0.141196
ENSG00000082146	STRADB	1.34114	0.0105443	STRADB	0.97336	0.29533
ENSG00000089685	BIRC5	-1.24461	5.32245e-05	BIRC5	-0.344977	0.6021
ENSG00000099282	TSPAN15	-0.614742	0.069524	TSPAN15	-1.05857	0.0398308
ENSG00000099804	CDC34	0.724586	0.0465717	CDC34	1.18863	0.0312967
ENSG00000099958	DERL3	-1.04349	0.00025077	DERL3	0.168494	0.804011
ENSG00000100147	CCDC134	0.595576	0.0015573	CCDC134	1.06199	5.99406e-05
ENSG00000100162	CENPM	-1.05379	0.000531957	CENPM	-0.580475	0.300447
ENSG00000100225	FBXO7	1.07793	0.00489369	FBXO7	0.65328	0.350283
ENSG00000101057	MYBL2	-1.24294	0.000168825	MYBL2	0.124643	0.884919
ENSG00000101665	SMAD7	0.00492867	0.99161	SMAD7	1.10256	0.00463203
ENSG00000102245	CD40LG	-0.596217	0.0288703	CD40LG	-1.04822	0.00873275
ENSG00000102931	ARL2BP	0.421688	0.181428	ARL2BP	1.49055	0.000310697
ENSG00000103355	PRSS33	-1.12021	0.0259484	PRSS33	-1.07048	0.210968
ENSG00000104522	TSTA3	1.03004	0.0104337	TSTA3	1.3237	0.0358072
ENSG00000104892	KLC3	1.59446	0.0110597	KLC3	0.940286	0.422484
ENSG00000105370	LIM2	1.17038	0.0014479	LIM2	0.958525	0.131174
ENSG00000105376	ICAM5	0.226224	0.589837	ICAM5	1.05168	0.0458971
ENSG00000105610	KLF1	1.41369	0.0282066	KLF1	2.03458	0.0420632
ENSG00000108309	RUNDC3A	1.58371	0.0105787	RUNDC3A	1.61295	0.115793
ENSG00000108950	FAM20A	1.03006	0.00421239	FAM20A	-0.335288	0.662523
ENSG00000109475	RPL34	1.02329	2.26854e-06	RPL34	0.831984	0.0179112
ENSG00000110203	FOLR3	-0.65786	0.473531	FOLR3	2.88214	0.0132066
ENSG00000110777	POU2AF1	-1.18623	1.2818e-07	POU2AF1	-0.425069	0.320496
ENSG00000111291	GPRC5D	-1.77934	0.000689385	GPRC5D	0.228855	0.855745
ENSG00000111666	CHPT1	1.00223	0.00524612	CHPT1	0.948231	0.113403
ENSG00000112077	RHAG	2.80963	0.000355818	RHAG	2.16555	0.109977
ENSG00000112212	TSPO2	0.95175	0.00900923	TSPO2	1.18595	0.0352178
ENSG00000113721	PDGFRB	1.14269	4.3547e-05	PDGFRB	0.605638	0.239059
ENSG00000116675	DNAJC6	1.82781	4.05213e-06	DNAJC6	0.750754	0.31474
ENSG00000116717	GADD45A	0.3747	0.391749	GADD45A	1.61797	0.00312957
ENSG00000117394	SLC2A1	0.651892	0.0369336	SLC2A1	1.05475	0.0263685
ENSG00000117399	CDC20	-1.26463	7.16445e-05	CDC20	-0.378051	0.57713
ENSG00000119326	CTNNAL1	1.28106	0.00226412	CTNNAL1	1.26062	0.068526
ENSG00000119636	BBOF1	1.31342	0.00112065	BBOF1	0.973149	0.16636
ENSG00000119782	FKBP1B	1.34367	0.00338802	FKBP1B	1.31532	0.080651
ENSG00000119862	LGALSL	0.382724	0.336017	LGALSL	1.1189	0.0416966
ENSG00000119950	MXI1	1.69906	0.000130681	MXI1	1.17879	0.128808
ENSG00000120696	KBTBD7	1.00999	8.40779e-05	KBTBD7	0.854916	0.0457836
ENSG00000121552	CSTA	0.944853	4.45996e-05	CSTA	1.0522	0.00317241
ENSG00000122543	OCM	-1.13981	2.36462e-05	OCM	-0.682489	0.151059
ENSG00000122861	PLAU	-1.00742	0.0351833	PLAU	0.976142	0.224284
ENSG00000124098	FAM210B	1.26116	0.0115403	FAM210B	1.0984	0.199954
ENSG00000124102	PI3	-1.26609	0.00168674	PI3	0.163617	0.872091
ENSG00000124216	SNAI1	-1.05464	0.00814559	SNAI1	0.395905	0.629782
ENSG00000124701	APOBEC2	0.81102	0.0219303	APOBEC2	1.12544	0.0352403
ENSG00000124772	CPNE5	-1.00093	4.05213e-06	CPNE5	-0.28188	0.534314
ENSG00000125144	MT1G	-4.59473	4.72197e-05	MT1G	-5.27079	0.00333565
ENSG00000125148	MT2A	-1.34756	0.000892102	MT2A	-1.97376	0.000926793
ENSG00000125355	TMEM255A	1.05041	0.00212156	TMEM255A	-0.693471	0.260914
ENSG00000125356	NDUFA1	0.574053	0.0177364	NDUFA1	1.25038	0.000193862
ENSG00000125740	FOSB	1.14093	0.0441929	FOSB	-0.121945	0.93511
ENSG00000125968	ID1	-2.32629	1.16203e-05	ID1	-0.618619	0.587322
ENSG00000127589	TUBBP1	-0.45181	0.109708	TUBBP1	-1.31225	0.00118196
ENSG00000128438	TBC1D27P	-1.08635	0.000123949	TBC1D27P	-0.46371	0.391475
ENSG00000128617	OPN1SW	-0.513778	0.0231474	OPN1SW	-1.20969	0.000208294
ENSG00000130489	SCO2	-0.0314916	0.947102	SCO2	1.05449	0.0281519
ENSG00000130821	SLC6A8	1.24437	0.0158618	SLC6A8	1.1524	0.187607
ENSG00000132329	RAMP1	-0.0905628	0.891091	RAMP1	1.49155	0.0345615
ENSG00000132819	RBM38	0.923527	0.0233376	RBM38	1.29057	0.0417249
ENSG00000132967	HMGB1P5	0.5017	0.000146443	HMGB1P5	1.21107	9.34115e-13
ENSG00000133069	TMCC2	2.13248	0.000202837	TMCC2	2.38372	0.00793023
ENSG00000133742	CA1	2.82865	0.000290005	CA1	3.18987	0.00887727
ENSG00000134779	TPGS2	1.08076	0.00034273	TPGS2	0.663338	0.224284
ENSG00000136573	BLK	-1.02793	3.31359e-05	BLK	-0.474984	0.306046
ENSG00000136819	C9orf78	1.02425	0.00298729	C9orf78	1.44752	0.0053339
ENSG00000136842	TMOD1	1.60424	0.00676037	TMOD1	1.70787	0.0768134
ENSG00000136929	HEMGN	1.79651	0.000290005	HEMGN	1.05169	0.242943
ENSG00000137198	GMPR	1.27615	0.0338509	GMPR	1.31452	0.191596
ENSG00000137267	TUBB2A	1.61253	0.00943966	TUBB2A	2.11946	0.0289147
ENSG00000137460	FHDC1	1.47317	0.000236865	FHDC1	1.81862	0.00282537
ENSG00000141469	SLC14A1	1.23931	9.38436e-05	SLC14A1	0.947713	0.0802151
ENSG00000143365	RORC	-0.377748	0.372409	RORC	-1.244	0.0297906
ENSG00000143416	SELENBP1	2.0599	0.00282618	SELENBP1	1.69289	0.15239
ENSG00000143502	SUSD4	-1.05901	0.000335455	SUSD4	-0.415865	0.480751
ENSG00000143546	S100A8	0.967443	0.00720821	S100A8	1.62236	0.00196384
ENSG00000144485	HES6	0.790894	0.0108227	HES6	1.29803	0.0049176
ENSG00000145335	SNCA	2.38341	0.000155901	SNCA	2.34105	0.0216182
ENSG00000145354	CISD2	1.10986	0.000528487	CISD2	0.823877	0.137431
ENSG00000146122	DAAM2	1.16909	0.0727473	DAAM2	2.10094	0.0312967
ENSG00000150779	TIMM8B	0.869261	7.63419e-05	TIMM8B	1.0271	0.00233268
ENSG00000151208	DLG5	1.13332	9.25317e-06	DLG5	0.800779	0.0680957
ENSG00000156381	ANKRD9	1.01252	0.0403941	ANKRD9	1.19321	0.13861
ENSG00000156467	UQCRB	1.27229	1.99253e-15	UQCRB	1.51511	2.60079e-11
ENSG00000156875	MFSD14A	0.499522	0.049079	MFSD14A	1.09865	0.00219751
ENSG00000157456	CCNB2	-1.03971	0.000176345	CCNB2	-0.609925	0.217625
ENSG00000158578	ALAS2	2.07535	0.00754532	ALAS2	1.97265	0.128808
ENSG00000159346	ADIPOR1	1.11153	0.00717583	ADIPOR1	1.02224	0.142296
ENSG00000159958	TNFRSF13C	-1.04788	5.93243e-05	TNFRSF13C	0.112775	0.866917
ENSG00000161911	TREML1	-1.0029	0.0331967	TREML1	-0.773045	0.354603
ENSG00000161970	RPL26	0.718918	0.000259534	RPL26	1.14374	5.99406e-05
ENSG00000162069	BICDL2	1.10184	0.0155231	BICDL2	0.537748	0.550157
ENSG00000162367	TAL1	1.32709	0.00313392	TAL1	0.873213	0.278578
ENSG00000162722	TRIM58	2.00518	0.000540102	TRIM58	1.72409	0.0769215
ENSG00000163554	SPTA1	1.78364	0.00417892	SPTA1	1.6222	0.120538
ENSG00000163735	CXCL5	-0.760913	0.109585	CXCL5	-1.48024	0.0347852
ENSG00000164120	HPGD	0.0696747	0.856721	HPGD	-1.08532	0.00626807
ENSG00000164330	EBF1	-1.26707	4.3547e-05	EBF1	-0.315286	0.638379
ENSG00000164530	PI16	-1.03719	0.000317487	PI16	-0.559341	0.293369
ENSG00000164849	GPR146	1.11421	0.0204423	GPR146	0.928275	0.264364
ENSG00000165949	IFI27	2.99346	4.65729e-06	IFI27	1.61727	0.169492
ENSG00000166793	YPEL4	0.843808	0.0923775	YPEL4	1.67908	0.0226465
ENSG00000166947	EPB42	1.39701	0.0269288	EPB42	1.58587	0.122601
ENSG00000167123	CERCAM	1.10609	0.000577847	CERCAM	0.225449	0.764045
ENSG00000167414	GNG8	-1.45269	0.00178081	GNG8	-0.834089	0.322685
ENSG00000167513	CDT1	-1.0608	3.29774e-05	CDT1	-0.254403	0.656433
ENSG00000167768	KRT1	2.35184	0.00125567	KRT1	2.48346	0.0345138
ENSG00000168785	TSPAN5	1.15242	0.000929402	TSPAN5	0.822727	0.176717
ENSG00000169116	PARM1	-1.07479	5.87338e-06	PARM1	0.0293667	0.965612
ENSG00000169397	RNASE3	-0.635027	0.199514	RNASE3	-1.78761	0.00823183
ENSG00000169442	CD52	0.0715888	0.866294	CD52	1.12401	0.0104602
ENSG00000169715	MT1E	-2.046	6.60726e-05	MT1E	-2.68549	0.000434301
ENSG00000169860	P2RY1	1.07982	0.00193581	P2RY1	0.758137	0.221445
ENSG00000169877	AHSP	1.65332	0.0169734	AHSP	2.09301	0.0565964
ENSG00000170315	UBB	1.01993	0.0228057	UBB	0.996731	0.185816
ENSG00000170345	FOS	1.01252	0.0115311	FOS	0.516924	0.505266
ENSG00000170421	KRT8	-3.81944	5.46904e-08	KRT8	0.210004	0.919992
ENSG00000170476	MZB1	-1.33471	4.82429e-06	MZB1	-0.00489878	0.996346
ENSG00000171552	BCL2L1	1.26386	0.0123654	BCL2L1	1.41022	0.0851996
ENSG00000172005	MAL	-1.00464	6.81015e-06	MAL	-0.79345	0.0326829
ENSG00000172331	BPGM	1.86235	4.18046e-05	BPGM	1.76628	0.0161467
ENSG00000174007	CEP19	0.77794	0.00146233	CEP19	1.03737	0.00505555
ENSG00000174358	SLC6A19	3.80012	0.014105	SLC6A19	4.2887	0.0866178
ENSG00000175592	FOSL1	-1.55075	0.00307216	FOSL1	-0.337703	0.780337
ENSG00000176720	BOK	1.08107	0.0327444	BOK	0.58617	0.554227
ENSG00000178752	ERFE	3.17943	4.45121e-05	ERFE	2.51061	0.0592606
ENSG00000179909	ZNF154	-1.16354	0.000721888	ZNF154	-0.560229	0.391976
ENSG00000179914	ITLN1	1.80182	0.00309797	ITLN1	2.09952	0.0296326
ENSG00000180535	BHLHA15	-1.17968	0.00133644	BHLHA15	0.856877	0.176163
ENSG00000181649	PHLDA2	-2.00721	8.21474e-05	PHLDA2	-0.407696	0.730263
ENSG00000182512	GLRX5	1.51228	0.000197118	GLRX5	1.67904	0.00819238
ENSG00000182809	CRIP2	-1.13813	9.21116e-06	CRIP2	-0.142905	0.819775
ENSG00000184792	OSBP2	1.73669	0.00191934	OSBP2	1.17394	0.23863
ENSG00000185304	RGPD2	-1.10566	0.0395611	RGPD2	0.877559	0.350813
ENSG00000185950	IRS2	0.604156	0.0854738	IRS2	1.2479	0.0141535
ENSG00000186152	LILRP1	1.04696	0.0136659	LILRP1	0.580337	0.473044
ENSG00000186468	RPS23	-0.27032	0.240445	RPS23	-1.1248	8.72317e-05
ENSG00000187193	MT1X	-2.50577	6.78307e-07	MT1X	-2.68418	0.000372902
ENSG00000187244	BCAM	2.21925	0.00309644	BCAM	1.83384	0.154577
ENSG00000188175	HEPACAM2	2.46199	0.00307164	HEPACAM2	2.70404	0.0401289
ENSG00000188672	RHCE	0.713535	0.230972	RHCE	1.79139	0.0348323
ENSG00000188820	CALHM6	0.320862	0.358459	CALHM6	1.14062	0.0138379
ENSG00000188856	RPSAP47	0.00785011	0.995538	RPSAP47	-4.16373	0.000163103
ENSG00000189283	FHIT	-1.1036	0.0160841	FHIT	-1.39984	0.0546128
ENSG00000196126	HLA-DRB1	-0.748535	0.0699224	HLA-DRB1	-1.45339	0.0165176
ENSG00000196415	PRTN3	-1.10301	0.0630881	PRTN3	-2.2367	0.00873275
ENSG00000196517	SLC6A9	2.3647	4.92905e-05	SLC6A9	1.80891	0.0680467
ENSG00000196735	HLA-DQA1	-1.53031	0.0111316	HLA-DQA1	-2.44138	0.00639092
ENSG00000196747	HIST1H2AI	1.39956	0.0329664	HIST1H2AI	0.784857	0.504113
ENSG00000197256	KANK2	1.58363	0.00123642	KANK2	1.92074	0.0120303
ENSG00000197353	LYPD2	1.19299	0.0155638	LYPD2	0.141989	0.910886
ENSG00000197561	ELANE	-0.873994	0.107421	ELANE	-1.71269	0.0326829
ENSG00000197721	CR1L	1.56703	0.000948598	CR1L	1.07867	0.196791
ENSG00000198336	MYL4	1.60172	0.00301348	MYL4	0.953025	0.333741
ENSG00000198435	NRARP	0.287519	0.684393	NRARP	1.83489	0.0304995
ENSG00000198502	HLA-DRB5	-0.540481	0.31191	HLA-DRB5	-1.72482	0.0171367
ENSG00000198618	PPIAP22	0.387641	0.393644	PPIAP22	-1.24125	0.0466293
ENSG00000199313	RNU4-82P	-0.507096	0.358771	RNU4-82P	-2.49995	0.0196829
ENSG00000199325	RNU4-39P	-2.02136	0.00150069	RNU4-39P	-0.765234	0.505471
ENSG00000199753	SNORD104	-0.079751	0.88535	SNORD104	1.22579	0.0422937
ENSG00000201151	RF00275	-0.397878	0.13789	RF00275	-1.4301	0.000235246
ENSG00000202474	RNA5SP283	0.74819	0.0348363	RNA5SP283	1.2599	0.0175427
ENSG00000204010	IFIT1B	1.7251	0.00311274	IFIT1B	1.23448	0.230772
ENSG00000204397	CARD16	0.972681	6.39327e-06	CARD16	1.00472	0.00262567
ENSG00000204613	TRIM10	1.56767	0.0101705	TRIM10	1.33427	0.202738
ENSG00000204778	CBWD4P	-0.541597	0.156107	CBWD4P	-1.27534	0.0201981
ENSG00000204815	TTC25	1.31351	0.00233593	TTC25	1.04933	0.158053
ENSG00000205426	KRT81	-1.22051	0.0232576	KRT81	0.272018	0.838508
ENSG00000205544	TMEM256	0.202714	0.44136	TMEM256	1.06735	0.00108012
ENSG00000205609	EIF3CL	1.25469	0.0367868	EIF3CL	-0.858852	0.440579
ENSG00000205639	MFSD2B	1.24525	0.0169734	MFSD2B	1.39189	0.100773
ENSG00000205746	AC126755.1	0.207267	0.613949	AC126755.1	1.01881	0.0460428
ENSG00000207008	SNORA54	-1.5907	0.00718014	SNORA54	-0.791386	0.449321
ENSG00000207484	RF00019	-1.4433	0.0060769	RF00019	0.218128	0.882899
ENSG00000207523	SNORA66	-0.473603	0.156597	SNORA66	-1.00409	0.0367468
ENSG00000207631	MIR641	1.15623	0.158851	MIR641	2.38693	0.0330824
ENSG00000207802	MIR646	1.15217	0.00970936	MIR646	1.09708	0.120689
ENSG00000210100	MT-TI	-1.90268	0.00297557	MT-TI	-1.75496	0.112337
ENSG00000210112	MT-TM	-1.31366	0.0361923	MT-TM	-1.65738	0.116856
ENSG00000210195	MT-TT	-1.0493	0.00906545	MT-TT	-0.285928	0.750985
ENSG00000211592	IGKC	-1.5346	2.20361e-07	IGKC	-0.435027	0.468613
ENSG00000211593	IGKJ5	-1.11615	0.00231182	IGKJ5	-0.084625	0.925307
ENSG00000211598	IGKV4-1	-1.54484	3.56552e-06	IGKV4-1	-0.400108	0.573192
ENSG00000211625	IGKV3D-20	-1.61019	0.00388772	IGKV3D-20	0.549196	0.618362
ENSG00000211632	IGKV3D-11	-2.26365	0.000256318	IGKV3D-11	-1.49596	0.166098
ENSG00000211637	IGLV4-69	-1.99542	7.66256e-06	IGLV4-69	-0.172392	0.883565
ENSG00000211638	IGLV8-61	-1.80315	0.00205929	IGLV8-61	-0.694117	0.563452
ENSG00000211640	IGLV6-57	-1.50425	1.25036e-05	IGLV6-57	-0.875921	0.152994
ENSG00000211642	IGLV10-54	-1.82967	0.00131686	IGLV10-54	-0.404147	0.748502
ENSG00000211644	IGLV1-51	-1.39506	2.60122e-05	IGLV1-51	-0.526995	0.421412
ENSG00000211648	IGLV1-47	-1.23448	0.0163377	IGLV1-47	-0.768527	0.420809
ENSG00000211650	IGLV5-45	-1.9794	0.000559578	IGLV5-45	1.0434	0.313491
ENSG00000211651	IGLV1-44	-1.78515	2.93029e-07	IGLV1-44	-0.324863	0.6828
ENSG00000211652	IGLV7-43	-1.55379	0.000289112	IGLV7-43	-0.245385	0.808683
ENSG00000211653	IGLV1-40	-1.87169	4.45517e-06	IGLV1-40	-0.276719	0.776897
ENSG00000211658	IGLV3-27	-2.09067	0.0031051	IGLV3-27	-0.110809	0.951961
ENSG00000211659	IGLV3-25	-1.71209	2.50075e-05	IGLV3-25	-0.341895	0.708767
ENSG00000211660	IGLV2-23	-1.80687	3.54547e-05	IGLV2-23	-0.405078	0.678272
ENSG00000211662	IGLV3-21	-1.55359	0.00256423	IGLV3-21	-0.632261	0.547367
ENSG00000211663	IGLV3-19	-1.5701	3.53556e-06	IGLV3-19	-0.637102	0.310253
ENSG00000211664	IGLV2-18	-2.78672	2.9171e-06	IGLV2-18	-1.38818	0.18553
ENSG00000211666	IGLV2-14	-1.01048	0.00122162	IGLV2-14	-0.428018	0.488729
ENSG00000211668	IGLV2-11	-1.66908	4.25036e-07	IGLV2-11	-0.098207	0.912212
ENSG00000211669	IGLV3-10	-2.23047	6.39327e-06	IGLV3-10	-0.252921	0.837968
ENSG00000211672	IGLV4-3	-2.53852	0.00515749	IGLV4-3	-0.33784	0.87248
ENSG00000211673	IGLV3-1	-1.51312	7.16881e-05	IGLV3-1	-0.601671	0.422484
ENSG00000211676	IGLJ2	-2.18067	4.05213e-06	IGLJ2	-0.328525	0.764045
ENSG00000211677	IGLC2	-1.48312	5.23917e-06	IGLC2	0.221763	0.777477
ENSG00000211679	IGLC3	-1.81945	1.6862e-05	IGLC3	-0.923357	0.235034
ENSG00000211685	IGLC7	-1.27014	0.0469625	IGLC7	-0.561691	0.664389
ENSG00000211699	TRGV3	1.00301	0.000741024	TRGV3	-0.416939	0.481428
ENSG00000211701	TRGV1	1.89062	0.000754419	TRGV1	1.13309	0.253931
ENSG00000211706	TRBV6-1	-0.677263	0.0180339	TRBV6-1	-1.26914	0.00224798
ENSG00000211713	TRBV6-4	-1.28201	0.0073375	TRBV6-4	-1.56538	0.0542148
ENSG00000211746	TRBV19	-1.07245	2.36462e-05	TRBV19	-0.916857	0.0288105
ENSG00000211750	TRBV24-1	-1.05742	0.00413663	TRBV24-1	-0.550102	0.441803
ENSG00000211790	TRAV8-4	-0.580959	0.109023	TRAV8-4	-1.13753	0.0414127
ENSG00000211812	TRAV26-2	-0.0156365	0.983954	TRAV26-2	-1.45389	0.0458971
ENSG00000211820	TRAV41	-0.514118	0.173501	TRAV41	-1.15525	0.0378153
ENSG00000211821	TRDV2	0.370899	0.481539	TRDV2	-1.48344	0.0371959
ENSG00000211826	TRDJ4	1.44013	0.0351833	TRDJ4	0.845513	0.499189
ENSG00000211828	TRDJ3	1.11421	0.0236664	TRDJ3	0.539119	0.587364
ENSG00000211877	TRAJ12	2.24401	0.000197118	TRAJ12	1.46778	0.0935845
ENSG00000211879	TRAJ10	0.973718	0.159198	TRAJ10	2.11159	0.0386877
ENSG00000211882	TRAJ7	1.056	0.0288703	TRAJ7	0.209128	0.845915
ENSG00000211883	TRAJ6	1.33883	0.00852333	TRAJ6	0.737078	0.371774
ENSG00000211884	TRAJ5	0.433605	0.498582	TRAJ5	2.01907	0.00977928
ENSG00000211890	IGHA2	-1.29067	0.00298916	IGHA2	0.496074	0.579294
ENSG00000211893	IGHG2	-1.75269	2.25269e-07	IGHG2	-0.602575	0.357033
ENSG00000211895	IGHA1	-1.61318	1.07177e-05	IGHA1	-0.494909	0.513256
ENSG00000211896	IGHG1	-1.86072	3.88522e-08	IGHG1	-0.334652	0.659298
ENSG00000211897	IGHG3	-1.72291	9.51004e-09	IGHG3	-0.772904	0.151061
ENSG00000211898	IGHD	-1.50084	0.000134043	IGHD	-0.456018	0.586327
ENSG00000211899	IGHM	-1.317	1.1691e-06	IGHM	-0.553046	0.275206
ENSG00000211924	IGHD3-9	-1.43816	0.0342886	IGHD3-9	-0.235726	0.868678
ENSG00000211933	IGHV6-1	-1.78989	3.89641e-05	IGHV6-1	-0.336271	0.737211
ENSG00000211935	IGHV1-3	-1.29585	0.000832326	IGHV1-3	-0.182798	0.847079
ENSG00000211937	IGHV2-5	-1.67091	6.39327e-06	IGHV2-5	-0.558688	0.441183
ENSG00000211938	IGHV3-7	-1.62859	3.31359e-05	IGHV3-7	-0.684418	0.362316
ENSG00000211941	IGHV3-11	-1.51929	7.16445e-05	IGHV3-11	-1.16939	0.0680613
ENSG00000211943	IGHV3-15	-1.24331	0.0133437	IGHV3-15	-0.720819	0.442071
ENSG00000211945	IGHV1-18	-1.15937	0.00208649	IGHV1-18	-0.5732	0.420307
ENSG00000211946	IGHV3-20	-1.49892	0.027836	IGHV3-20	0.471184	0.739445
ENSG00000211947	IGHV3-21	-1.19126	0.000434559	IGHV3-21	-0.343375	0.633728
ENSG00000211949	IGHV3-23	-1.69589	1.07177e-05	IGHV3-23	-0.41407	0.622853
ENSG00000211956	IGHV4-34	-1.20481	0.000411014	IGHV4-34	-0.441704	0.518464
ENSG00000211959	IGHV4-39	-1.41126	0.000331344	IGHV4-39	-0.136783	0.892489
ENSG00000211962	IGHV1-46	-1.42515	0.00058652	IGHV1-46	-0.176339	0.864171
ENSG00000211964	IGHV3-48	-1.41515	0.029265	IGHV3-48	-1.13642	0.32167
ENSG00000211965	IGHV3-49	-1.5532	0.000123949	IGHV3-49	-0.826344	0.268275
ENSG00000211966	IGHV5-51	-1.53042	8.77434e-07	IGHV5-51	-0.267378	0.709499
ENSG00000211967	IGHV3-53	-1.38478	0.00945407	IGHV3-53	-0.404302	0.713547
ENSG00000211972	IGHV3-66	-1.82172	0.00613292	IGHV3-66	-0.744417	0.551831
ENSG00000211976	IGHV3-73	-1.48592	0.000241525	IGHV3-73	-0.172092	0.863484
ENSG00000212526	RNU6-466P	-0.12904	0.900357	RNU6-466P	2.08746	0.0463007
ENSG00000212588	SNORA26	-0.269062	0.662866	SNORA26	-1.67142	0.0196829
ENSG00000213757	AC020898.1	1.39468	0.00298729	AC020898.1	0.694684	0.4038
ENSG00000213830	CFL1P5	0.74292	0.0387608	CFL1P5	1.19082	0.0207441
ENSG00000213866	YBX1P10	0.831002	0.00582633	YBX1P10	1.05495	0.0271132
ENSG00000213872	AC092798.1	1.21672	0.000731296	AC092798.1	0.757639	0.23897
ENSG00000214455	RCN1P2	-0.477702	0.0596918	RCN1P2	-1.31287	0.000314556
ENSG00000215148	PRSS41	-1.27583	0.00751168	PRSS41	-1.26961	0.114343
ENSG00000217555	CKLF	0.66352	0.015965	CKLF	1.08186	0.0072975
ENSG00000218018	AL109955.1	0.501476	0.171016	AL109955.1	1.35935	0.00620908
ENSG00000218226	TATDN2P2	1.04447	0.00013501	TATDN2P2	0.946644	0.0352178
ENSG00000219133	AL592114.1	1.07464	0.0207687	AL592114.1	0.33182	0.744376
ENSG00000219222	RPL12P47	-1.34588	0.00793954	RPL12P47	-0.244527	0.817944
ENSG00000220842	RPL21P16	0.660237	0.00399351	RPL21P16	1.03093	0.00236
ENSG00000221946	FXYD7	-1.09911	6.15985e-05	FXYD7	-0.413023	0.44706
ENSG00000222037	IGLC6	-1.80402	0.00147586	IGLC6	-0.731947	0.48897
ENSG00000222057	RNU4-62P	0.102002	0.891091	RNU4-62P	1.69913	0.0348495
ENSG00000222162	RN7SKP151	1.24032	0.042192	RN7SKP151	0.741099	0.459973
ENSG00000222460	RN7SKP271	1.44361	0.0117094	RN7SKP271	-0.0529439	0.973361
ENSG00000222831	MIR1537	1.58653	0.0466217	MIR1537	1.66376	0.15059
ENSG00000223298	RNY3P8	1.59254	0.0491044	RNY3P8	0.799867	0.589714
ENSG00000223534	HLA-DQB1-AS1	-1.87997	0.254314	HLA-DQB1-AS1	-5.03452	0.0454683
ENSG00000223609	HBD	2.45655	0.000645604	HBD	2.0106	0.100428
ENSG00000223660	AC245052.1	1.17139	0.00348832	AC245052.1	0.947149	0.211305
ENSG00000223935	LGALSL-DT	0.848995	0.0715063	LGALSL-DT	1.79542	0.00591123
ENSG00000224020	MIR181A2HG	1.05525	0.00900923	MIR181A2HG	0.542185	0.509816
ENSG00000224041	IGKV3D-15	-2.79509	5.37653e-05	IGKV3D-15	0.314215	0.835861
ENSG00000224152	AC009506.1	0.571031	0.0422035	AC009506.1	1.1588	0.00387881
ENSG00000224177	LINC00570	2.1553	0.001927	LINC00570	2.06481	0.0726059
ENSG00000224373	IGHV4-59	-1.35915	5.37653e-05	IGHV4-59	-0.43346	0.532492
ENSG00000224546	EIF4BP3	-0.141764	0.662299	EIF4BP3	-1.08815	0.00266589
ENSG00000224579	AC245052.2	1.63356	0.00165546	AC245052.2	0.830385	0.395705
ENSG00000224650	IGHV3-74	-1.66735	4.3547e-05	IGHV3-74	0.143975	0.89182
ENSG00000224739	AC016735.1	1.47606	0.0233863	AC016735.1	0.419072	0.766258
ENSG00000224861	YBX1P1	0.558444	0.0649761	YBX1P1	1.12251	0.0110498
ENSG00000225169	BRI3P1	0.928707	0.185407	BRI3P1	2.09707	0.0464708
ENSG00000225193	RPS12P26	1.20455	0.0181025	RPS12P26	0.775622	0.388495
ENSG00000225523	IGKV6D-21	-2.3716	0.000992552	IGKV6D-21	-0.619523	0.681663
ENSG00000225527	AL450384.1	-0.631346	0.30632	AL450384.1	-1.98126	0.0375595
ENSG00000225611	LINC02158	0.466286	0.136481	LINC02158	1.04782	0.0189432
ENSG00000225850	AL355490.1	0.247384	0.493998	AL355490.1	1.22562	0.00650982
ENSG00000225972	MTND1P23	-1.25714	0.0465133	MTND1P23	-0.914315	0.428011
ENSG00000225992	TRGVA	1.05006	0.0186671	TRGVA	0.444546	0.622804
ENSG00000226243	RPL37AP1	-0.154879	0.851169	RPL37AP1	-2.15747	0.0184428
ENSG00000226245	ZNF32-AS1	-0.0942638	0.892806	ZNF32-AS1	-1.66034	0.0325178
ENSG00000227560	RPS15AP30	-1.08911	0.0445935	RPS15AP30	-1.10665	0.259664
ENSG00000227946	AC007383.2	0.462549	0.0301318	AC007383.2	1.06436	0.00058592
ENSG00000228661	AC090587.1	1.32669	0.0123654	AC090587.1	3.32286	0.00010628
ENSG00000229117	RPL41	0.543655	0.0187562	RPL41	1.07334	0.00101462
ENSG00000229413	AC018638.1	-0.036113	0.962857	AC018638.1	1.74106	0.0179112
ENSG00000229635	AL137159.1	-0.63168	0.0689299	AL137159.1	-1.02401	0.0393482
ENSG00000229754	CXCR2P1	-0.369156	0.209952	CXCR2P1	-1.06731	0.00801541
ENSG00000229994	RPL5P4	0.00496262	0.992967	RPL5P4	-1.15386	0.0111343
ENSG00000230615	AL139220.2	1.64018	0.00220385	AL139220.2	1.06518	0.267432
ENSG00000231445	TIMM8AP1	-2.12736	3.7755e-05	TIMM8AP1	-1.33225	0.0728975
ENSG00000231485	AL357078.1	-0.322946	0.54329	AL357078.1	1.60554	0.0171367
ENSG00000231654	RPS6KA2-AS1	0.571208	0.26541	RPS6KA2-AS1	1.51274	0.0336321
ENSG00000232059	AL451007.1	1.13346	0.0354104	AL451007.1	-0.135769	0.924356
ENSG00000232320	AC009299.2	1.10404	0.00950088	AC009299.2	1.20588	0.0831796
ENSG00000232333	RPS27AP2	1.19731	0.0304537	RPS27AP2	0.343406	0.780988
ENSG00000232439	RPL18AP7	0.5323	0.0832667	RPL18AP7	1.16032	0.00581402
ENSG00000232472	EEF1B2P3	0.810748	2.75516e-05	EEF1B2P3	1.14909	5.39808e-05
ENSG00000232545	AC253536.3	1.05004	0.00109814	AC253536.3	0.565105	0.333305
ENSG00000232979	AC092580.3	1.86743	0.0104337	AC092580.3	0.266031	0.889195
ENSG00000233387	AL121748.1	-0.621392	0.0469625	AL121748.1	-1.03836	0.023904
ENSG00000233614	DDX11L10	-0.76521	0.245944	DDX11L10	-1.93652	0.0398308
ENSG00000233730	LINC01765	2.07571	1.77736e-05	LINC01765	1.40185	0.075017
ENSG00000233750	CICP27	0.0676557	0.89528	CICP27	-1.10713	0.0433114
ENSG00000233846	SELENOTP1	0.385599	0.260719	SELENOTP1	1.32694	0.00246045
ENSG00000233913	RPL10P9	-1.39588	0.00145828	RPL10P9	-0.558094	0.528403
ENSG00000234338	AC073349.2	1.38142	0.00105931	AC073349.2	1.6295	0.0119641
ENSG00000234506	LINC01506	1.059	4.57803e-06	LINC01506	1.29044	0.000157909
ENSG00000234705	HMGA1P4	0.106447	0.866466	HMGA1P4	1.42096	0.044707
ENSG00000234742	AC144530.1	0.064273	0.929025	AC144530.1	-1.77098	0.0132066
ENSG00000234789	AL590369.1	0.628449	0.0841463	AL590369.1	1.23013	0.0201981
ENSG00000234937	AL139128.1	-1.17276	0.00426638	AL139128.1	-0.835431	0.23898
ENSG00000234965	SHISA8	-1.12931	0.00295854	SHISA8	0.343164	0.669384
ENSG00000235105	AL356968.2	1.03203	0.0341703	AL356968.2	0.933223	0.263635
ENSG00000235363	SNRPGP10	1.10001	0.00147889	SNRPGP10	0.597545	0.383549
ENSG00000235499	AC073046.1	0.770333	0.00349944	AC073046.1	1.60833	7.38511e-06
ENSG00000235912	AL031729.1	1.19243	0.000208948	AL031729.1	1.93042	8.18888e-05
ENSG00000235961	PNMA6A	-1.54337	0.0486921	PNMA6A	-0.140583	0.944883
ENSG00000236170	IGHD1-1	-0.862442	0.216785	IGHD1-1	2.21393	0.0161467
ENSG00000236304	AP001189.1	-1.1909	0.0125144	AP001189.1	-1.43944	0.0595659
ENSG00000236320	SLFN14	1.22855	0.00034273	SLFN14	0.551158	0.399867
ENSG00000236770	AC079325.1	1.38736	0.0490548	AC079325.1	0.213937	0.892316
ENSG00000236867	Z98885.1	-0.460048	0.217241	Z98885.1	1.17465	0.0217679
ENSG00000237073	AL162727.2	1.11119	0.0105443	AL162727.2	0.685999	0.384246
ENSG00000237217	AC008074.1	1.24951	0.0332104	AC008074.1	2.55942	0.00239984
ENSG00000237276	ANO7L1	1.01817	0.0122044	ANO7L1	1.06174	0.123768
ENSG00000237438	CECR7	-0.215241	0.62454	CECR7	-1.20463	0.0271953
ENSG00000237453	AC096536.1	1.32536	0.0121737	AC096536.1	0.405315	0.720478
ENSG00000237520	AL391832.1	0.518607	0.358651	AL391832.1	1.73062	0.0192549
ENSG00000238025	ZDHHC4P1	0.693009	0.245102	ZDHHC4P1	2.17885	0.00452879
ENSG00000238243	OR2W3	1.51645	0.0154219	OR2W3	1.03393	0.359245
ENSG00000238269	PAGE2B	2.35614	0.000209468	PAGE2B	2.78034	0.00503858
ENSG00000239571	IGKV2D-30	-1.4764	0.0135035	IGKV2D-30	-0.898749	0.409092
ENSG00000239951	IGKV3-20	-1.58876	2.94887e-07	IGKV3-20	0.128416	0.875201
ENSG00000239975	IGKV1D-33	-1.83567	0.00482425	IGKV1D-33	-0.205581	0.893192
ENSG00000240093	AC093627.3	-2.56045	0.00411287	AC093627.3	0.0125045	0.99649
ENSG00000240382	IGKV1-17	-1.72079	0.0023356	IGKV1-17	-0.583967	0.619775
ENSG00000240505	TNFRSF13B	-1.19558	5.67549e-06	TNFRSF13B	-0.250427	0.666202
ENSG00000240509	RPL34P18	1.05994	0.000153004	RPL34P18	1.37546	0.0012221
ENSG00000240591	AL096701.3	-1.39881	0.00011989	AL096701.3	-0.401158	0.586277
ENSG00000240671	IGKV1-8	-1.11649	0.0152823	IGKV1-8	-0.157457	0.885918
ENSG00000240864	IGKV1-16	-1.59473	3.31359e-05	IGKV1-16	-0.381719	0.654034
ENSG00000240974	RPS27AP10	0.0764211	0.906206	RPS27AP10	-1.57572	0.0421619
ENSG00000241294	IGKV2-24	-1.36594	0.00659684	IGKV2-24	-0.826611	0.377642
ENSG00000241351	IGKV3-11	-1.18872	0.000503079	IGKV3-11	-0.581057	0.366334
ENSG00000241566	IGKV2D-24	-1.73702	0.021187	IGKV2D-24	-1.2447	0.375593
ENSG00000241755	IGKV1-9	-1.40942	0.00158259	IGKV1-9	0.0656761	0.957252
ENSG00000242076	IGKV1-33	-1.50964	0.00752548	IGKV1-33	-1.26461	0.195892
ENSG00000242371	IGKV1-39	-1.29794	0.000895936	IGKV1-39	-1.14641	0.0811069
ENSG00000242473	KIR2DP1	1.63915	0.000892102	KIR2DP1	0.325011	0.780988
ENSG00000242553	AP001432.1	1.22694	0.0025028	AP001432.1	0.407721	0.623196
ENSG00000243064	ABCC13	2.39458	0.000242841	ABCC13	2.13217	0.0483689
ENSG00000243264	IGKV2D-29	-2.41569	9.0546e-06	IGKV2D-29	-0.293656	0.818738
ENSG00000243290	IGKV1-12	-2.47667	5.25626e-06	IGKV1-12	-0.509476	0.67432
ENSG00000243368	MCCC1-AS1	-0.684074	0.00462199	MCCC1-AS1	-1.09262	0.00189053
ENSG00000243466	IGKV1-5	-1.67379	1.47976e-06	IGKV1-5	-0.245682	0.765696
ENSG00000243544	RN7SL172P	1.19023	5.32245e-05	RN7SL172P	1.30954	0.00266589
ENSG00000244116	IGKV2-28	-1.64718	1.75472e-05	IGKV2-28	-0.845334	0.224284
ENSG00000244437	IGKV3-15	-1.41298	8.62846e-06	IGKV3-15	0.487001	0.441661
ENSG00000244575	IGKV1-27	-1.11117	0.00388772	IGKV1-27	-1.13317	0.069457
ENSG00000244716	BX679664.3	0.62945	0.00298252	BX679664.3	1.08698	0.000326633
ENSG00000244734	HBB	1.40666	0.0271208	HBB	1.50009	0.154407
ENSG00000245848	CEBPA	0.147837	0.66051	CEBPA	1.02807	0.00774259
ENSG00000248121	SMURF2P1	0.738365	0.00920473	SMURF2P1	1.35974	0.0013702
ENSG00000248971	KRT8P46	0.301456	0.366059	KRT8P46	1.07032	0.0134587
ENSG00000249456	AL731577.2	1.2779	5.84244e-05	AL731577.2	2.49687	1.24329e-08
ENSG00000249790	AC092490.1	1.34782	0.039775	AC092490.1	1.69595	0.107922
ENSG00000249849	AC138819.1	-1.12067	0.0460909	AC138819.1	-1.06011	0.275148
ENSG00000249978	TRGV7	1.24469	3.30646e-05	TRGV7	0.323917	0.626216
ENSG00000250361	GYPB	2.77185	0.000183099	GYPB	1.64932	0.21801
ENSG00000251050	AC112184.1	-1.37134	0.00708799	AC112184.1	-0.784786	0.403236
ENSG00000251546	IGKV1D-39	-1.85017	0.000247949	IGKV1D-39	-0.371189	0.741142
ENSG00000252244	RNU7-3P	-0.703014	0.148245	RNU7-3P	1.39573	0.0359364
ENSG00000252361	RNU6-118P	-1.12679	0.000600402	RNU6-118P	-0.980502	0.073664
ENSG00000253239	IGLVI-70	-2.07205	0.0122044	IGLVI-70	-0.236346	0.902074
ENSG00000253483	AC104561.2	1.0961	0.110028	AC104561.2	2.26173	0.0231568
ENSG00000253549	CA3-AS1	2.22245	0.000465872	CA3-AS1	1.53768	0.165255
ENSG00000253683	AC027309.2	1.19142	6.39327e-06	AC027309.2	2.60651	3.31584e-13
ENSG00000253755	IGHGP	-1.80307	0.00011989	IGHGP	0.281786	0.802034
ENSG00000254709	IGLL5	-1.18196	0.0057474	IGLL5	0.739766	0.333305
ENSG00000254788	CKLF-CMTM1	1.70965	2.80979e-05	CKLF-CMTM1	1.52533	0.0146216
ENSG00000254814	AP003031.1	0.248712	0.640147	AP003031.1	1.32654	0.0335717
ENSG00000255642	PABPC1P4	-0.612982	0.0331017	PABPC1P4	-2.14843	6.91099e-08
ENSG00000255974	CYP2A6	0.581117	0.201992	CYP2A6	1.58091	0.0118481
ENSG00000256673	AC141557.1	-1.46165	3.76134e-06	AC141557.1	-0.66291	0.205301
ENSG00000256937	KRT17P8	1.54962	0.000352618	KRT17P8	1.0785	0.149564
ENSG00000258116	PPIAP45	-1.91676	0.00295854	PPIAP45	-0.466759	0.734908
ENSG00000258428	AL161757.2	1.24181	0.0331967	AL161757.2	1.162	0.225078
ENSG00000258476	LINC02207	0.845585	0.0192813	LINC02207	1.33563	0.0134763
ENSG00000258914	AL132712.2	-1.65586	0.036595	AL132712.2	-0.620329	0.663273
ENSG00000259015	AL442663.4	-1.09184	0.00159393	AL442663.4	-0.845673	0.150035
ENSG00000259032	ENSAP2	-0.21042	0.539317	ENSAP2	-1.04724	0.0159664
ENSG00000259205	PRKXP1	1.09858	0.00442551	PRKXP1	0.66586	0.341934
ENSG00000259212	AC103739.1	0.66318	0.087397	AC103739.1	1.32314	0.0153806
ENSG00000259628	AC007000.3	1.29344	0.0309148	AC007000.3	0.341401	0.809708
ENSG00000259687	LINC01220	1.43532	0.00388995	LINC01220	0.76843	0.386037
ENSG00000259717	LINC00677	0.649341	0.0552	LINC00677	1.27175	0.0104114
ENSG00000259952	AC009133.2	-0.0900069	0.896495	AC009133.2	2.08644	0.00599145
ENSG00000260078	AC007342.3	0.89511	7.66256e-06	AC007342.3	1.0892	0.000238931
ENSG00000260306	AC092375.2	-0.553231	0.100567	AC092375.2	-1.39072	0.00302024
ENSG00000260487	AC116348.1	0.0220199	0.970233	AC116348.1	1.40528	0.0201296
ENSG00000260660	AC113208.2	-0.0755321	0.855812	AC113208.2	1.31889	0.0012221
ENSG00000260708	AL118516.1	0.0219043	0.964427	AL118516.1	1.15484	0.0134452
ENSG00000260711	AL121839.2	-0.838197	6.81015e-06	AL121839.2	-1.02029	0.000238931
ENSG00000260807	AC009041.2	-1.13192	0.000702099	AC009041.2	-0.597804	0.336692
ENSG00000261864	AC130462.1	-0.730129	0.0231719	AC130462.1	-1.12635	0.030556
ENSG00000262228	AC087392.3	-1.10278	0.000140022	AC087392.3	-0.630421	0.219984
ENSG00000262874	C19orf84	1.34863	1.18954e-05	C19orf84	1.24187	0.0130659
ENSG00000263164	AC087500.2	-1.27927	3.44997e-05	AC087500.2	-1.48245	0.00361105
ENSG00000264070	DND1P1	0.487381	0.105184	DND1P1	1.40165	0.000310697
ENSG00000264350	SNRPGP2	1.50856	0.0200995	SNRPGP2	1.84662	0.0988777
ENSG00000264947	MIR3181	0.613285	0.143697	MIR3181	1.95146	0.000455027
ENSG00000265656	AC106037.2	0.806927	0.00756177	AC106037.2	1.04022	0.0233321
ENSG00000265735	RN7SL5P	-0.198197	0.824687	RN7SL5P	2.63509	0.0107501
ENSG00000265828	MIR3939	1.51837	0.0161232	MIR3939	1.21885	0.239823
ENSG00000265917	MIR3685	-0.27437	0.609096	MIR3685	-1.81468	0.0119641
ENSG00000265992	ESRG	2.80095	0.0132916	ESRG	3.66518	0.0378153
ENSG00000266274	RN7SL138P	0.671899	0.159043	RN7SL138P	1.55239	0.0291469
ENSG00000266853	ITM2BP1	1.01072	0.0269288	ITM2BP1	0.838137	0.251666
ENSG00000266910	AC008507.1	-0.725883	0.0377679	AC008507.1	-1.39253	0.0104602
ENSG00000266969	AP002449.1	-1.03462	0.0178359	AP002449.1	-0.316766	0.745928
ENSG00000267312	AC015911.4	1.40645	0.000675833	AC015911.4	0.612002	0.442308
ENSG00000267376	ATP5MGP6	-1.87328	0.0489857	ATP5MGP6	-0.600183	0.789016
ENSG00000267491	AC100788.1	0.26	0.524657	AC100788.1	1.19381	0.0196519
ENSG00000267590	NDUFA3P1	1.48085	0.0345472	NDUFA3P1	1.69221	0.0968343
ENSG00000267692	TAF9P3	-1.32492	0.0479299	TAF9P3	-0.219346	0.889416
ENSG00000268199	AC010335.1	0.361765	0.515553	AC010335.1	1.58158	0.0263685
ENSG00000268366	AC010271.1	-0.00586292	0.992967	AC010271.1	1.38919	0.00887254
ENSG00000268438	BNIP3P27	-1.22471	0.00644974	BNIP3P27	-0.0235058	0.98353
ENSG00000268751	SCGB1B2P	-1.32329	0.0100952	SCGB1B2P	0.821903	0.352679
ENSG00000268836	Z69706.1	-1.03412	0.00373467	Z69706.1	-1.10454	0.0756915
ENSG00000268845	AC025278.1	0.212552	0.803987	AC025278.1	-2.20385	0.038148
ENSG00000268889	AC008750.7	1.48937	0.00191688	AC008750.7	1.20248	0.152185
ENSG00000269246	AC011445.2	1.87706	0.0463922	AC011445.2	-0.459507	0.819403
ENSG00000269463	AP001160.4	-1.54169	0.000115763	AP001160.4	-1.13904	0.114343
ENSG00000269524	AC245052.7	0.975436	0.0774372	AC245052.7	1.90365	0.0266295
ENSG00000269681	AC063977.7	1.70064	0.0195676	AC063977.7	1.48303	0.217379
ENSG00000269886	AC022382.1	-1.30231	0.0338509	AC022382.1	-0.422598	0.766792
ENSG00000269887	AL391001.1	1.84043	0.0151914	AL391001.1	0.388682	0.822047
ENSG00000270001	AL121894.2	1.16448	0.0408781	AL121894.2	0.949955	0.330703
ENSG00000270048	AC068790.4	1.46918	0.0177657	AC068790.4	-0.34003	0.796629
ENSG00000270061	AC068790.5	1.16238	0.0105736	AC068790.5	0.804839	0.278578
ENSG00000270130	AC068790.7	1.65537	0.00188166	AC068790.7	1.15981	0.187456
ENSG00000270966	AC087763.1	1.40794	0.00096085	AC087763.1	0.372092	0.690687
ENSG00000271303	SRXN1	0.654438	0.0880803	SRXN1	2.32032	2.47748e-06
ENSG00000271380	AL451085.2	-0.263507	0.5918	AL451085.2	1.75235	0.00266589
ENSG00000271736	AL138900.3	1.92621	0.00686321	AL138900.3	1.84377	0.117403
ENSG00000271869	AC026979.2	0.390392	0.42201	AC026979.2	1.66772	0.00758316
ENSG00000272155	AC055822.1	-0.542312	0.0110731	AC055822.1	-1.2026	5.55815e-05
ENSG00000272277	AL031963.3	0.144721	0.709963	AL031963.3	1.15895	0.00674552
ENSG00000272325	NUDT3	0.592526	0.0150234	NUDT3	1.64556	2.77563e-07
ENSG00000272432	AL031432.3	-0.223922	0.632259	AL031432.3	1.38745	0.00943769
ENSG00000272807	AC007038.2	-0.393679	0.215171	AC007038.2	-1.08084	0.0189432
ENSG00000272871	AL159169.2	-0.885907	0.000205318	AL159169.2	-1.14807	0.00135145
ENSG00000272953	AC092171.4	0.364096	0.433962	AC092171.4	2.13229	0.000193862
ENSG00000273061	CDC37L1-DT	-0.132535	0.769317	CDC37L1-DT	-1.16628	0.0297409
ENSG00000273156	AC124016.2	-0.780069	0.00411507	AC124016.2	-1.08089	0.00893278
ENSG00000273240	AC013468.1	-0.786324	0.0159516	AC013468.1	-1.27826	0.00893278
ENSG00000273447	AC004067.1	-0.598905	0.0358673	AC004067.1	-1.23331	0.00474733
ENSG00000273824	AC008033.3	1.01047	0.019191	AC008033.3	0.196704	0.846161
ENSG00000273951	AL031667.3	-1.40935	0.0026104	AL031667.3	-0.429431	0.663459
ENSG00000274012	RN7SL2	0.539636	0.348503	RN7SL2	3.33966	4.61854e-07
ENSG00000274034	MIR6813	0.567588	0.174873	MIR6813	1.63475	0.0028896
ENSG00000274373	AC148476.1	-1.17369	0.0281766	AC148476.1	-0.791474	0.400248
ENSG00000274466	MIR1273H	2.00729	0.00550324	MIR1273H	2.56517	0.0171367
ENSG00000274576	IGHV2-70	-2.25545	1.76886e-06	IGHV2-70	-0.372976	0.729451
ENSG00000274677	AC040169.3	-1.08509	0.0104337	AC040169.3	0.0832698	0.941298
ENSG00000274752	TRBV12-3	-0.754181	0.0367661	TRBV12-3	-1.11117	0.0458971
ENSG00000274986	MIR6750	-1.03832	0.0453208	MIR6750	0.499149	0.632928
ENSG00000275160	AL354718.1	1.27436	0.00509961	AL354718.1	1.20895	0.11645
ENSG00000275449	MIR6859-3	0.333967	0.579474	MIR6859-3	1.57055	0.047214
ENSG00000275532	AC006449.2	0.900907	0.0249799	AC006449.2	1.60191	0.00417126
ENSG00000275580	AC022306.2	-0.655876	0.00335955	AC022306.2	-1.08847	0.00252707
ENSG00000275703	U47924.3	-0.377114	0.419387	U47924.3	-1.48907	0.0282234
ENSG00000275708	MIR3648-1	-1.26815	0.0492158	MIR3648-1	0.541166	0.708006
ENSG00000275966	AC110285.6	0.190904	0.786732	AC110285.6	2.40835	0.00431968
ENSG00000276007	AC079414.3	-0.889981	2.43574e-05	AC079414.3	-1.04467	0.0012221
ENSG00000276241	AC243829.2	1.18687	0.00147862	AC243829.2	0.895899	0.172319
ENSG00000276282	AC022960.2	-0.715823	0.0233964	AC022960.2	-1.01404	0.0412183
ENSG00000276566	IGKV1D-13	-1.98592	0.0161338	IGKV1D-13	0.10042	0.964991
ENSG00000276757	RN7SL192P	-0.255802	0.725589	RN7SL192P	1.91074	0.0222306
ENSG00000276758	AC245884.12	4.32321	0.0028716	AC245884.12	1.18843	0.709943
ENSG00000276775	IGHV4-4	-1.23927	0.0372573	IGHV4-4	-0.338108	0.79888
ENSG00000276819	TRBV15	-0.635656	0.160277	TRBV15	-1.35616	0.0479073
ENSG00000276934	AC009704.2	-1.25199	0.000290005	AC009704.2	-1.0147	0.0765886
ENSG00000277117	FP565260.3	-1.09883	0.0172364	FP565260.3	0.274475	0.791494
ENSG00000277634	RF00019	-1.38815	0.0338168	RF00019	0.515435	0.683686
ENSG00000277662	AL354696.1	-0.5967	0.0494884	AL354696.1	-1.19417	0.0122173
ENSG00000277856	AC233755.2	-1.70951	0.0399245	AC233755.2	-1.56816	0.294283
ENSG00000278022	AC118658.1	-1.68383	1.10369e-06	AC118658.1	-1.23932	0.0295774
ENSG00000278196	IGLV2-8	-2.1294	9.51004e-09	IGLV2-8	-0.779567	0.25969
ENSG00000278238	AL359513.1	1.59888	0.00295854	AL359513.1	1.44258	0.117403
ENSG00000278356	AC005911.1	-1.05696	0.00307216	AC005911.1	0.19864	0.803588
ENSG00000278771	RN7SL3	1.05995	0.0574274	RN7SL3	3.4367	4.58617e-06
ENSG00000278857	IGKV1D-12	-1.56299	0.0266085	IGKV1D-12	-1.48296	0.246793
ENSG00000278993	AC002350.1	0.7327	0.00708799	AC002350.1	1.26562	0.00120921
ENSG00000279121	AC073592.5	-1.28582	0.00612967	AC073592.5	0.182258	0.872299
ENSG00000279236	AC064801.2	0.618458	0.157283	AC064801.2	1.44343	0.0159664
ENSG00000279331	RBM12B-AS1	1.26818	0.00518852	RBM12B-AS1	1.33131	0.0521133
ENSG00000279355	AGPAT4-IT1	1.5365	7.17171e-06	AGPAT4-IT1	1.0471	0.0731623
ENSG00000279370	AC004777.1	-0.488911	0.398438	AC004777.1	-2.10007	0.0388724
ENSG00000279483	AC090498.1	0.761856	0.0489857	AC090498.1	1.26347	0.0407421
ENSG00000279942	AL353597.3	-0.823127	0.0239824	AL353597.3	-1.15581	0.0436016
ENSG00000280120	AC073857.1	-0.516925	0.00126594	AC073857.1	-1.07947	1.47963e-06
ENSG00000280287	AC131212.3	0.350608	0.0692644	AC131212.3	1.09942	1.00892e-05
ENSG00000280828	AC090114.3	1.05555	0.000116517	AC090114.3	1.59141	5.39808e-05
ENSG00000281376	ABALON	1.57354	0.000169348	ABALON	1.37525	0.0490984
ENSG00000281772	AC019226.2	-0.744719	0.0364727	AC019226.2	-1.35806	0.0172244
ENSG00000282122	IGHV7-4-1	-2.94817	0.00226751	IGHV7-4-1	-1.24471	0.511408
ENSG00000282499	TRBV25-1	-0.272579	0.600226	TRBV25-1	-1.41281	0.0334802
ENSG00000283418	RF00026	0.199603	0.804031	RF00026	2.10389	0.0315861
ENSG00000283849	AC092053.2	0.935494	0.00779949	AC092053.2	1.22534	0.023904
ENSG00000284931	AC104389.5	3.32595	2.24756e-05	AC104389.5	1.43891	0.330983
ENSG00000285774	AL133444.1	-0.932205	0.239583	AL133444.1	-2.87048	0.0330824
ENSG00000285793	AC125232.2	0.775031	5.84244e-05	AC125232.2	1.06867	0.000157909
ENSG00000285938	AC072022.2	0.786196	0.069103	AC072022.2	1.60847	0.00941589
