# Supplementary material for: Changes in expression levels of erythrocyte and immune-related genes are associated with high altitude polycythemia
Source: BMC Med Genomics. 2023 Jul 28;16:174. doi: 10.1186/s12920-023-01613-9 (PMC10375625; doi:10.1186/s12920-023-01613-9)
Supplement: Supplementary file 2 — Supplementary Material 2 [file 12920_2023_1613_MOESM2_ESM.xlsx]

## Sheet: Sheet1
Table Supplement 2 Express DEGs list in the same direction
geneID	gene_name	log2(THM/TCM)	padj	log2(THF/TCF)	padj
ENSG00000004799	PDK4	1.42651	7.47282e-06	0.456789	0.481711
ENSG00000004939	SLC4A1	1.79414	0.00715012	1.89427	0.0826969
ENSG00000005961	ITGA2B	-1.06591	0.0412603	-0.885351	0.331784
ENSG00000008323	PLEKHG6	0.764058	0.00405422	1.11123	0.00498406
ENSG00000013306	SLC25A39	1.12544	0.0416396	1.08143	0.247948
ENSG00000029534	ANK1	1.38992	0.00715012	1.24586	0.154308
ENSG00000042062	RIPOR3	0.70583	0.0112168	1.07851	0.00941589
ENSG00000047597	XK	1.39124	0.0180945	1.02415	0.326169
ENSG00000060138	YBX3	1.6502	0.000628018	1.15109	0.175118
ENSG00000066926	FECH	1.27899	4.97418e-05	0.765407	0.176163
ENSG00000070182	SPTB	1.5653	0.000819045	1.46457	0.0589711
ENSG00000071082	RPL31	0.907869	4.79025e-06	1.05827	0.000339002
ENSG00000073792	IGF2BP2	1.53001	0.000471712	1.28211	0.0831427
ENSG00000076864	RAP1GAP	3.37333	6.59333e-07	3.83951	0.00012508
ENSG00000079308	TNS1	1.12624	0.04122	1.32362	0.141196
ENSG00000082146	STRADB	1.34114	0.0105443	0.97336	0.29533
ENSG00000089685	BIRC5	-1.24461	5.32245e-05	-0.344977	0.6021
ENSG00000099282	TSPAN15	-0.614742	0.069524	-1.05857	0.0398308
ENSG00000099804	CDC34	0.724586	0.0465717	1.18863	0.0312967
ENSG00000100147	CCDC134	0.595576	0.0015573	1.06199	5.99406e-05
ENSG00000100162	CENPM	-1.05379	0.000531957	-0.580475	0.300447
ENSG00000100225	FBXO7	1.07793	0.00489369	0.65328	0.350283
ENSG00000101665	SMAD7	0.00492867	0.99161	1.10256	0.00463203
ENSG00000102245	CD40LG	-0.596217	0.0288703	-1.04822	0.00873275
ENSG00000102931	ARL2BP	0.421688	0.181428	1.49055	0.000310697
ENSG00000103355	PRSS33	-1.12021	0.0259484	-1.07048	0.210968
ENSG00000104522	TSTA3	1.03004	0.0104337	1.3237	0.0358072
ENSG00000104892	KLC3	1.59446	0.0110597	0.940286	0.422484
ENSG00000105370	LIM2	1.17038	0.0014479	0.958525	0.131174
ENSG00000105376	ICAM5	0.226224	0.589837	1.05168	0.0458971
ENSG00000105610	KLF1	1.41369	0.0282066	2.03458	0.0420632
ENSG00000108309	RUNDC3A	1.58371	0.0105787	1.61295	0.115793
ENSG00000109475	RPL34	1.02329	2.26854e-06	0.831984	0.0179112
ENSG00000110777	POU2AF1	-1.18623	1.2818e-07	-0.425069	0.320496
ENSG00000111666	CHPT1	1.00223	0.00524612	0.948231	0.113403
ENSG00000112077	RHAG	2.80963	0.000355818	2.16555	0.109977
ENSG00000112212	TSPO2	0.95175	0.00900923	1.18595	0.0352178
ENSG00000113721	PDGFRB	1.14269	4.3547e-05	0.605638	0.239059
ENSG00000116675	DNAJC6	1.82781	4.05213e-06	0.750754	0.31474
ENSG00000116717	GADD45A	0.3747	0.391749	1.61797	0.00312957
ENSG00000117394	SLC2A1	0.651892	0.0369336	1.05475	0.0263685
ENSG00000117399	CDC20	-1.26463	7.16445e-05	-0.378051	0.57713
ENSG00000119326	CTNNAL1	1.28106	0.00226412	1.26062	0.068526
ENSG00000119636	BBOF1	1.31342	0.00112065	0.973149	0.16636
ENSG00000119782	FKBP1B	1.34367	0.00338802	1.31532	0.080651
ENSG00000119862	LGALSL	0.382724	0.336017	1.1189	0.0416966
ENSG00000119950	MXI1	1.69906	0.000130681	1.17879	0.128808
ENSG00000120696	KBTBD7	1.00999	8.40779e-05	0.854916	0.0457836
ENSG00000121552	CSTA	0.944853	4.45996e-05	1.0522	0.00317241
ENSG00000122543	OCM	-1.13981	2.36462e-05	-0.682489	0.151059
ENSG00000124098	FAM210B	1.26116	0.0115403	1.0984	0.199954
ENSG00000124701	APOBEC2	0.81102	0.0219303	1.12544	0.0352403
ENSG00000124772	CPNE5	-1.00093	4.05213e-06	-0.28188	0.534314
ENSG00000125144	MT1G	-4.59473	4.72197e-05	-5.27079	0.00333565
ENSG00000125148	MT2A	-1.34756	0.000892102	-1.97376	0.000926793
ENSG00000125356	NDUFA1	0.574053	0.0177364	1.25038	0.000193862
ENSG00000125968	ID1	-2.32629	1.16203e-05	-0.618619	0.587322
ENSG00000127589	TUBBP1	-0.45181	0.109708	-1.31225	0.00118196
ENSG00000128438	TBC1D27P	-1.08635	0.000123949	-0.46371	0.391475
ENSG00000128617	OPN1SW	-0.513778	0.0231474	-1.20969	0.000208294
ENSG00000130821	SLC6A8	1.24437	0.0158618	1.1524	0.187607
ENSG00000132819	RBM38	0.923527	0.0233376	1.29057	0.0417249
ENSG00000132967	HMGB1P5	0.5017	0.000146443	1.21107	9.34115e-13
ENSG00000133069	TMCC2	2.13248	0.000202837	2.38372	0.00793023
ENSG00000133742	CA1	2.82865	0.000290005	3.18987	0.00887727
ENSG00000134779	TPGS2	1.08076	0.00034273	0.663338	0.224284
ENSG00000136573	BLK	-1.02793	3.31359e-05	-0.474984	0.306046
ENSG00000136819	C9orf78	1.02425	0.00298729	1.44752	0.0053339
ENSG00000136842	TMOD1	1.60424	0.00676037	1.70787	0.0768134
ENSG00000136929	HEMGN	1.79651	0.000290005	1.05169	0.242943
ENSG00000137198	GMPR	1.27615	0.0338509	1.31452	0.191596
ENSG00000137267	TUBB2A	1.61253	0.00943966	2.11946	0.0289147
ENSG00000137460	FHDC1	1.47317	0.000236865	1.81862	0.00282537
ENSG00000141469	SLC14A1	1.23931	9.38436e-05	0.947713	0.0802151
ENSG00000143365	RORC	-0.377748	0.372409	-1.244	0.0297906
ENSG00000143416	SELENBP1	2.0599	0.00282618	1.69289	0.15239
ENSG00000143502	SUSD4	-1.05901	0.000335455	-0.415865	0.480751
ENSG00000143546	S100A8	0.967443	0.00720821	1.62236	0.00196384
ENSG00000144485	HES6	0.790894	0.0108227	1.29803	0.0049176
ENSG00000145335	SNCA	2.38341	0.000155901	2.34105	0.0216182
ENSG00000145354	CISD2	1.10986	0.000528487	0.823877	0.137431
ENSG00000146122	DAAM2	1.16909	0.0727473	2.10094	0.0312967
ENSG00000150779	TIMM8B	0.869261	7.63419e-05	1.0271	0.00233268
ENSG00000151208	DLG5	1.13332	9.25317e-06	0.800779	0.0680957
ENSG00000156381	ANKRD9	1.01252	0.0403941	1.19321	0.13861
ENSG00000156467	UQCRB	1.27229	1.99253e-15	1.51511	2.60079e-11
ENSG00000156875	MFSD14A	0.499522	0.049079	1.09865	0.00219751
ENSG00000157456	CCNB2	-1.03971	0.000176345	-0.609925	0.217625
ENSG00000158578	ALAS2	2.07535	0.00754532	1.97265	0.128808
ENSG00000159346	ADIPOR1	1.11153	0.00717583	1.02224	0.142296
ENSG00000161911	TREML1	-1.0029	0.0331967	-0.773045	0.354603
ENSG00000161970	RPL26	0.718918	0.000259534	1.14374	5.99406e-05
ENSG00000162069	BICDL2	1.10184	0.0155231	0.537748	0.550157
ENSG00000162367	TAL1	1.32709	0.00313392	0.873213	0.278578
ENSG00000162722	TRIM58	2.00518	0.000540102	1.72409	0.0769215
ENSG00000163554	SPTA1	1.78364	0.00417892	1.6222	0.120538
ENSG00000163735	CXCL5	-0.760913	0.109585	-1.48024	0.0347852
ENSG00000164330	EBF1	-1.26707	4.3547e-05	-0.315286	0.638379
ENSG00000164530	PI16	-1.03719	0.000317487	-0.559341	0.293369
ENSG00000164849	GPR146	1.11421	0.0204423	0.928275	0.264364
ENSG00000165949	IFI27	2.99346	4.65729e-06	1.61727	0.169492
ENSG00000166793	YPEL4	0.843808	0.0923775	1.67908	0.0226465
ENSG00000166947	EPB42	1.39701	0.0269288	1.58587	0.122601
ENSG00000167123	CERCAM	1.10609	0.000577847	0.225449	0.764045
ENSG00000167414	GNG8	-1.45269	0.00178081	-0.834089	0.322685
ENSG00000167513	CDT1	-1.0608	3.29774e-05	-0.254403	0.656433
ENSG00000167768	KRT1	2.35184	0.00125567	2.48346	0.0345138
ENSG00000168785	TSPAN5	1.15242	0.000929402	0.822727	0.176717
ENSG00000169397	RNASE3	-0.635027	0.199514	-1.78761	0.00823183
ENSG00000169442	CD52	0.0715888	0.866294	1.12401	0.0104602
ENSG00000169715	MT1E	-2.046	6.60726e-05	-2.68549	0.000434301
ENSG00000169860	P2RY1	1.07982	0.00193581	0.758137	0.221445
ENSG00000169877	AHSP	1.65332	0.0169734	2.09301	0.0565964
ENSG00000170315	UBB	1.01993	0.0228057	0.996731	0.185816
ENSG00000170345	FOS	1.01252	0.0115311	0.516924	0.505266
ENSG00000170476	MZB1	-1.33471	4.82429e-06	-0.00489878	0.996346
ENSG00000171552	BCL2L1	1.26386	0.0123654	1.41022	0.0851996
ENSG00000172005	MAL	-1.00464	6.81015e-06	-0.79345	0.0326829
ENSG00000172331	BPGM	1.86235	4.18046e-05	1.76628	0.0161467
ENSG00000174007	CEP19	0.77794	0.00146233	1.03737	0.00505555
ENSG00000174358	SLC6A19	3.80012	0.014105	4.2887	0.0866178
ENSG00000175592	FOSL1	-1.55075	0.00307216	-0.337703	0.780337
ENSG00000176720	BOK	1.08107	0.0327444	0.58617	0.554227
ENSG00000178752	ERFE	3.17943	4.45121e-05	2.51061	0.0592606
ENSG00000179909	ZNF154	-1.16354	0.000721888	-0.560229	0.391976
ENSG00000179914	ITLN1	1.80182	0.00309797	2.09952	0.0296326
ENSG00000181649	PHLDA2	-2.00721	8.21474e-05	-0.407696	0.730263
ENSG00000182512	GLRX5	1.51228	0.000197118	1.67904	0.00819238
ENSG00000182809	CRIP2	-1.13813	9.21116e-06	-0.142905	0.819775
ENSG00000184792	OSBP2	1.73669	0.00191934	1.17394	0.23863
ENSG00000185950	IRS2	0.604156	0.0854738	1.2479	0.0141535
ENSG00000186152	LILRP1	1.04696	0.0136659	0.580337	0.473044
ENSG00000186468	RPS23	-0.27032	0.240445	-1.1248	8.72317e-05
ENSG00000187193	MT1X	-2.50577	6.78307e-07	-2.68418	0.000372902
ENSG00000187244	BCAM	2.21925	0.00309644	1.83384	0.154577
ENSG00000188175	HEPACAM2	2.46199	0.00307164	2.70404	0.0401289
ENSG00000188672	RHCE	0.713535	0.230972	1.79139	0.0348323
ENSG00000188820	CALHM6	0.320862	0.358459	1.14062	0.0138379
ENSG00000189283	FHIT	-1.1036	0.0160841	-1.39984	0.0546128
ENSG00000196126	HLA-DRB1	-0.748535	0.0699224	-1.45339	0.0165176
ENSG00000196415	PRTN3	-1.10301	0.0630881	-2.2367	0.00873275
ENSG00000196517	SLC6A9	2.3647	4.92905e-05	1.80891	0.0680467
ENSG00000196735	HLA-DQA1	-1.53031	0.0111316	-2.44138	0.00639092
ENSG00000196747	HIST1H2AI	1.39956	0.0329664	0.784857	0.504113
ENSG00000197256	KANK2	1.58363	0.00123642	1.92074	0.0120303
ENSG00000197353	LYPD2	1.19299	0.0155638	0.141989	0.910886
ENSG00000197561	ELANE	-0.873994	0.107421	-1.71269	0.0326829
ENSG00000197721	CR1L	1.56703	0.000948598	1.07867	0.196791
ENSG00000198336	MYL4	1.60172	0.00301348	0.953025	0.333741
ENSG00000198435	NRARP	0.287519	0.684393	1.83489	0.0304995
ENSG00000198502	HLA-DRB5	-0.540481	0.31191	-1.72482	0.0171367
ENSG00000199313	RNU4-82P	-0.507096	0.358771	-2.49995	0.0196829
ENSG00000199325	RNU4-39P	-2.02136	0.00150069	-0.765234	0.505471
ENSG00000201151	RF00275	-0.397878	0.13789	-1.4301	0.000235246
ENSG00000202474	RNA5SP283	0.74819	0.0348363	1.2599	0.0175427
ENSG00000204010	IFIT1B	1.7251	0.00311274	1.23448	0.230772
ENSG00000204397	CARD16	0.972681	6.39327e-06	1.00472	0.00262567
ENSG00000204613	TRIM10	1.56767	0.0101705	1.33427	0.202738
ENSG00000204778	CBWD4P	-0.541597	0.156107	-1.27534	0.0201981
ENSG00000204815	TTC25	1.31351	0.00233593	1.04933	0.158053
ENSG00000205544	TMEM256	0.202714	0.44136	1.06735	0.00108012
ENSG00000205639	MFSD2B	1.24525	0.0169734	1.39189	0.100773
ENSG00000205746	AC126755.1	0.207267	0.613949	1.01881	0.0460428
ENSG00000207008	SNORA54	-1.5907	0.00718014	-0.791386	0.449321
ENSG00000207523	SNORA66	-0.473603	0.156597	-1.00409	0.0367468
ENSG00000207631	MIR641	1.15623	0.158851	2.38693	0.0330824
ENSG00000207802	MIR646	1.15217	0.00970936	1.09708	0.120689
ENSG00000210100	MT-TI	-1.90268	0.00297557	-1.75496	0.112337
ENSG00000210112	MT-TM	-1.31366	0.0361923	-1.65738	0.116856
ENSG00000210195	MT-TT	-1.0493	0.00906545	-0.285928	0.750985
ENSG00000211592	IGKC	-1.5346	2.20361e-07	-0.435027	0.468613
ENSG00000211593	IGKJ5	-1.11615	0.00231182	-0.084625	0.925307
ENSG00000211598	IGKV4-1	-1.54484	3.56552e-06	-0.400108	0.573192
ENSG00000211632	IGKV3D-11	-2.26365	0.000256318	-1.49596	0.166098
ENSG00000211637	IGLV4-69	-1.99542	7.66256e-06	-0.172392	0.883565
ENSG00000211638	IGLV8-61	-1.80315	0.00205929	-0.694117	0.563452
ENSG00000211640	IGLV6-57	-1.50425	1.25036e-05	-0.875921	0.152994
ENSG00000211642	IGLV10-54	-1.82967	0.00131686	-0.404147	0.748502
ENSG00000211644	IGLV1-51	-1.39506	2.60122e-05	-0.526995	0.421412
ENSG00000211648	IGLV1-47	-1.23448	0.0163377	-0.768527	0.420809
ENSG00000211651	IGLV1-44	-1.78515	2.93029e-07	-0.324863	0.6828
ENSG00000211652	IGLV7-43	-1.55379	0.000289112	-0.245385	0.808683
ENSG00000211653	IGLV1-40	-1.87169	4.45517e-06	-0.276719	0.776897
ENSG00000211658	IGLV3-27	-2.09067	0.0031051	-0.110809	0.951961
ENSG00000211659	IGLV3-25	-1.71209	2.50075e-05	-0.341895	0.708767
ENSG00000211660	IGLV2-23	-1.80687	3.54547e-05	-0.405078	0.678272
ENSG00000211662	IGLV3-21	-1.55359	0.00256423	-0.632261	0.547367
ENSG00000211663	IGLV3-19	-1.5701	3.53556e-06	-0.637102	0.310253
ENSG00000211664	IGLV2-18	-2.78672	2.9171e-06	-1.38818	0.18553
ENSG00000211666	IGLV2-14	-1.01048	0.00122162	-0.428018	0.488729
ENSG00000211668	IGLV2-11	-1.66908	4.25036e-07	-0.098207	0.912212
ENSG00000211669	IGLV3-10	-2.23047	6.39327e-06	-0.252921	0.837968
ENSG00000211672	IGLV4-3	-2.53852	0.00515749	-0.33784	0.87248
ENSG00000211673	IGLV3-1	-1.51312	7.16881e-05	-0.601671	0.422484
ENSG00000211676	IGLJ2	-2.18067	4.05213e-06	-0.328525	0.764045
ENSG00000211679	IGLC3	-1.81945	1.6862e-05	-0.923357	0.235034
ENSG00000211685	IGLC7	-1.27014	0.0469625	-0.561691	0.664389
ENSG00000211701	TRGV1	1.89062	0.000754419	1.13309	0.253931
ENSG00000211706	TRBV6-1	-0.677263	0.0180339	-1.26914	0.00224798
ENSG00000211713	TRBV6-4	-1.28201	0.0073375	-1.56538	0.0542148
ENSG00000211746	TRBV19	-1.07245	2.36462e-05	-0.916857	0.0288105
ENSG00000211750	TRBV24-1	-1.05742	0.00413663	-0.550102	0.441803
ENSG00000211790	TRAV8-4	-0.580959	0.109023	-1.13753	0.0414127
ENSG00000211812	TRAV26-2	-0.0156365	0.983954	-1.45389	0.0458971
ENSG00000211820	TRAV41	-0.514118	0.173501	-1.15525	0.0378153
ENSG00000211826	TRDJ4	1.44013	0.0351833	0.845513	0.499189
ENSG00000211828	TRDJ3	1.11421	0.0236664	0.539119	0.587364
ENSG00000211877	TRAJ12	2.24401	0.000197118	1.46778	0.0935845
ENSG00000211879	TRAJ10	0.973718	0.159198	2.11159	0.0386877
ENSG00000211882	TRAJ7	1.056	0.0288703	0.209128	0.845915
ENSG00000211883	TRAJ6	1.33883	0.00852333	0.737078	0.371774
ENSG00000211884	TRAJ5	0.433605	0.498582	2.01907	0.00977928
ENSG00000211893	IGHG2	-1.75269	2.25269e-07	-0.602575	0.357033
ENSG00000211895	IGHA1	-1.61318	1.07177e-05	-0.494909	0.513256
ENSG00000211896	IGHG1	-1.86072	3.88522e-08	-0.334652	0.659298
ENSG00000211897	IGHG3	-1.72291	9.51004e-09	-0.772904	0.151061
ENSG00000211898	IGHD	-1.50084	0.000134043	-0.456018	0.586327
ENSG00000211899	IGHM	-1.317	1.1691e-06	-0.553046	0.275206
ENSG00000211924	IGHD3-9	-1.43816	0.0342886	-0.235726	0.868678
ENSG00000211933	IGHV6-1	-1.78989	3.89641e-05	-0.336271	0.737211
ENSG00000211935	IGHV1-3	-1.29585	0.000832326	-0.182798	0.847079
ENSG00000211937	IGHV2-5	-1.67091	6.39327e-06	-0.558688	0.441183
ENSG00000211938	IGHV3-7	-1.62859	3.31359e-05	-0.684418	0.362316
ENSG00000211941	IGHV3-11	-1.51929	7.16445e-05	-1.16939	0.0680613
ENSG00000211943	IGHV3-15	-1.24331	0.0133437	-0.720819	0.442071
ENSG00000211945	IGHV1-18	-1.15937	0.00208649	-0.5732	0.420307
ENSG00000211947	IGHV3-21	-1.19126	0.000434559	-0.343375	0.633728
ENSG00000211949	IGHV3-23	-1.69589	1.07177e-05	-0.41407	0.622853
ENSG00000211956	IGHV4-34	-1.20481	0.000411014	-0.441704	0.518464
ENSG00000211959	IGHV4-39	-1.41126	0.000331344	-0.136783	0.892489
ENSG00000211962	IGHV1-46	-1.42515	0.00058652	-0.176339	0.864171
ENSG00000211964	IGHV3-48	-1.41515	0.029265	-1.13642	0.32167
ENSG00000211965	IGHV3-49	-1.5532	0.000123949	-0.826344	0.268275
ENSG00000211966	IGHV5-51	-1.53042	8.77434e-07	-0.267378	0.709499
ENSG00000211967	IGHV3-53	-1.38478	0.00945407	-0.404302	0.713547
ENSG00000211972	IGHV3-66	-1.82172	0.00613292	-0.744417	0.551831
ENSG00000211976	IGHV3-73	-1.48592	0.000241525	-0.172092	0.863484
ENSG00000212588	SNORA26	-0.269062	0.662866	-1.67142	0.0196829
ENSG00000213757	AC020898.1	1.39468	0.00298729	0.694684	0.4038
ENSG00000213830	CFL1P5	0.74292	0.0387608	1.19082	0.0207441
ENSG00000213866	YBX1P10	0.831002	0.00582633	1.05495	0.0271132
ENSG00000213872	AC092798.1	1.21672	0.000731296	0.757639	0.23897
ENSG00000214455	RCN1P2	-0.477702	0.0596918	-1.31287	0.000314556
ENSG00000215148	PRSS41	-1.27583	0.00751168	-1.26961	0.114343
ENSG00000217555	CKLF	0.66352	0.015965	1.08186	0.0072975
ENSG00000218018	AL109955.1	0.501476	0.171016	1.35935	0.00620908
ENSG00000218226	TATDN2P2	1.04447	0.00013501	0.946644	0.0352178
ENSG00000219133	AL592114.1	1.07464	0.0207687	0.33182	0.744376
ENSG00000219222	RPL12P47	-1.34588	0.00793954	-0.244527	0.817944
ENSG00000220842	RPL21P16	0.660237	0.00399351	1.03093	0.00236
ENSG00000221946	FXYD7	-1.09911	6.15985e-05	-0.413023	0.44706
ENSG00000222037	IGLC6	-1.80402	0.00147586	-0.731947	0.48897
ENSG00000222057	RNU4-62P	0.102002	0.891091	1.69913	0.0348495
ENSG00000222162	RN7SKP151	1.24032	0.042192	0.741099	0.459973
ENSG00000222831	MIR1537	1.58653	0.0466217	1.66376	0.15059
ENSG00000223298	RNY3P8	1.59254	0.0491044	0.799867	0.589714
ENSG00000223534	HLA-DQB1-AS1	-1.87997	0.254314	-5.03452	0.0454683
ENSG00000223609	HBD	2.45655	0.000645604	2.0106	0.100428
ENSG00000223660	AC245052.1	1.17139	0.00348832	0.947149	0.211305
ENSG00000223935	LGALSL-DT	0.848995	0.0715063	1.79542	0.00591123
ENSG00000224020	MIR181A2HG	1.05525	0.00900923	0.542185	0.509816
ENSG00000224152	AC009506.1	0.571031	0.0422035	1.1588	0.00387881
ENSG00000224177	LINC00570	2.1553	0.001927	2.06481	0.0726059
ENSG00000224373	IGHV4-59	-1.35915	5.37653e-05	-0.43346	0.532492
ENSG00000224546	EIF4BP3	-0.141764	0.662299	-1.08815	0.00266589
ENSG00000224579	AC245052.2	1.63356	0.00165546	0.830385	0.395705
ENSG00000224739	AC016735.1	1.47606	0.0233863	0.419072	0.766258
ENSG00000224861	YBX1P1	0.558444	0.0649761	1.12251	0.0110498
ENSG00000225169	BRI3P1	0.928707	0.185407	2.09707	0.0464708
ENSG00000225193	RPS12P26	1.20455	0.0181025	0.775622	0.388495
ENSG00000225523	IGKV6D-21	-2.3716	0.000992552	-0.619523	0.681663
ENSG00000225527	AL450384.1	-0.631346	0.30632	-1.98126	0.0375595
ENSG00000225611	LINC02158	0.466286	0.136481	1.04782	0.0189432
ENSG00000225850	AL355490.1	0.247384	0.493998	1.22562	0.00650982
ENSG00000225972	MTND1P23	-1.25714	0.0465133	-0.914315	0.428011
ENSG00000225992	TRGVA	1.05006	0.0186671	0.444546	0.622804
ENSG00000226243	RPL37AP1	-0.154879	0.851169	-2.15747	0.0184428
ENSG00000226245	ZNF32-AS1	-0.0942638	0.892806	-1.66034	0.0325178
ENSG00000227560	RPS15AP30	-1.08911	0.0445935	-1.10665	0.259664
ENSG00000227946	AC007383.2	0.462549	0.0301318	1.06436	0.00058592
ENSG00000228661	AC090587.1	1.32669	0.0123654	3.32286	0.00010628
ENSG00000229117	RPL41	0.543655	0.0187562	1.07334	0.00101462
ENSG00000229635	AL137159.1	-0.63168	0.0689299	-1.02401	0.0393482
ENSG00000229754	CXCR2P1	-0.369156	0.209952	-1.06731	0.00801541
ENSG00000230615	AL139220.2	1.64018	0.00220385	1.06518	0.267432
ENSG00000231445	TIMM8AP1	-2.12736	3.7755e-05	-1.33225	0.0728975
ENSG00000231654	RPS6KA2-AS1	0.571208	0.26541	1.51274	0.0336321
ENSG00000232320	AC009299.2	1.10404	0.00950088	1.20588	0.0831796
ENSG00000232333	RPS27AP2	1.19731	0.0304537	0.343406	0.780988
ENSG00000232439	RPL18AP7	0.5323	0.0832667	1.16032	0.00581402
ENSG00000232472	EEF1B2P3	0.810748	2.75516e-05	1.14909	5.39808e-05
ENSG00000232545	AC253536.3	1.05004	0.00109814	0.565105	0.333305
ENSG00000232979	AC092580.3	1.86743	0.0104337	0.266031	0.889195
ENSG00000233387	AL121748.1	-0.621392	0.0469625	-1.03836	0.023904
ENSG00000233614	DDX11L10	-0.76521	0.245944	-1.93652	0.0398308
ENSG00000233730	LINC01765	2.07571	1.77736e-05	1.40185	0.075017
ENSG00000233846	SELENOTP1	0.385599	0.260719	1.32694	0.00246045
ENSG00000233913	RPL10P9	-1.39588	0.00145828	-0.558094	0.528403
ENSG00000234338	AC073349.2	1.38142	0.00105931	1.6295	0.0119641
ENSG00000234506	LINC01506	1.059	4.57803e-06	1.29044	0.000157909
ENSG00000234705	HMGA1P4	0.106447	0.866466	1.42096	0.044707
ENSG00000234789	AL590369.1	0.628449	0.0841463	1.23013	0.0201981
ENSG00000234937	AL139128.1	-1.17276	0.00426638	-0.835431	0.23898
ENSG00000235105	AL356968.2	1.03203	0.0341703	0.933223	0.263635
ENSG00000235363	SNRPGP10	1.10001	0.00147889	0.597545	0.383549
ENSG00000235499	AC073046.1	0.770333	0.00349944	1.60833	7.38511e-06
ENSG00000235912	AL031729.1	1.19243	0.000208948	1.93042	8.18888e-05
ENSG00000235961	PNMA6A	-1.54337	0.0486921	-0.140583	0.944883
ENSG00000236304	AP001189.1	-1.1909	0.0125144	-1.43944	0.0595659
ENSG00000236320	SLFN14	1.22855	0.00034273	0.551158	0.399867
ENSG00000236770	AC079325.1	1.38736	0.0490548	0.213937	0.892316
ENSG00000237073	AL162727.2	1.11119	0.0105443	0.685999	0.384246
ENSG00000237217	AC008074.1	1.24951	0.0332104	2.55942	0.00239984
ENSG00000237276	ANO7L1	1.01817	0.0122044	1.06174	0.123768
ENSG00000237438	CECR7	-0.215241	0.62454	-1.20463	0.0271953
ENSG00000237453	AC096536.1	1.32536	0.0121737	0.405315	0.720478
ENSG00000237520	AL391832.1	0.518607	0.358651	1.73062	0.0192549
ENSG00000238025	ZDHHC4P1	0.693009	0.245102	2.17885	0.00452879
ENSG00000238243	OR2W3	1.51645	0.0154219	1.03393	0.359245
ENSG00000238269	PAGE2B	2.35614	0.000209468	2.78034	0.00503858
ENSG00000239571	IGKV2D-30	-1.4764	0.0135035	-0.898749	0.409092
ENSG00000239975	IGKV1D-33	-1.83567	0.00482425	-0.205581	0.893192
ENSG00000240382	IGKV1-17	-1.72079	0.0023356	-0.583967	0.619775
ENSG00000240505	TNFRSF13B	-1.19558	5.67549e-06	-0.250427	0.666202
ENSG00000240509	RPL34P18	1.05994	0.000153004	1.37546	0.0012221
ENSG00000240591	AL096701.3	-1.39881	0.00011989	-0.401158	0.586277
ENSG00000240671	IGKV1-8	-1.11649	0.0152823	-0.157457	0.885918
ENSG00000240864	IGKV1-16	-1.59473	3.31359e-05	-0.381719	0.654034
ENSG00000241294	IGKV2-24	-1.36594	0.00659684	-0.826611	0.377642
ENSG00000241351	IGKV3-11	-1.18872	0.000503079	-0.581057	0.366334
ENSG00000241566	IGKV2D-24	-1.73702	0.021187	-1.2447	0.375593
ENSG00000242076	IGKV1-33	-1.50964	0.00752548	-1.26461	0.195892
ENSG00000242371	IGKV1-39	-1.29794	0.000895936	-1.14641	0.0811069
ENSG00000242473	KIR2DP1	1.63915	0.000892102	0.325011	0.780988
ENSG00000242553	AP001432.1	1.22694	0.0025028	0.407721	0.623196
ENSG00000243064	ABCC13	2.39458	0.000242841	2.13217	0.0483689
ENSG00000243264	IGKV2D-29	-2.41569	9.0546e-06	-0.293656	0.818738
ENSG00000243290	IGKV1-12	-2.47667	5.25626e-06	-0.509476	0.67432
ENSG00000243368	MCCC1-AS1	-0.684074	0.00462199	-1.09262	0.00189053
ENSG00000243466	IGKV1-5	-1.67379	1.47976e-06	-0.245682	0.765696
ENSG00000243544	RN7SL172P	1.19023	5.32245e-05	1.30954	0.00266589
ENSG00000244116	IGKV2-28	-1.64718	1.75472e-05	-0.845334	0.224284
ENSG00000244575	IGKV1-27	-1.11117	0.00388772	-1.13317	0.069457
ENSG00000244716	BX679664.3	0.62945	0.00298252	1.08698	0.000326633
ENSG00000244734	HBB	1.40666	0.0271208	1.50009	0.154407
ENSG00000245848	CEBPA	0.147837	0.66051	1.02807	0.00774259
ENSG00000248121	SMURF2P1	0.738365	0.00920473	1.35974	0.0013702
ENSG00000248971	KRT8P46	0.301456	0.366059	1.07032	0.0134587
ENSG00000249456	AL731577.2	1.2779	5.84244e-05	2.49687	1.24329e-08
ENSG00000249790	AC092490.1	1.34782	0.039775	1.69595	0.107922
ENSG00000249849	AC138819.1	-1.12067	0.0460909	-1.06011	0.275148
ENSG00000249978	TRGV7	1.24469	3.30646e-05	0.323917	0.626216
ENSG00000250361	GYPB	2.77185	0.000183099	1.64932	0.21801
ENSG00000251050	AC112184.1	-1.37134	0.00708799	-0.784786	0.403236
ENSG00000251546	IGKV1D-39	-1.85017	0.000247949	-0.371189	0.741142
ENSG00000252361	RNU6-118P	-1.12679	0.000600402	-0.980502	0.073664
ENSG00000253239	IGLVI-70	-2.07205	0.0122044	-0.236346	0.902074
ENSG00000253483	AC104561.2	1.0961	0.110028	2.26173	0.0231568
ENSG00000253549	CA3-AS1	2.22245	0.000465872	1.53768	0.165255
ENSG00000253683	AC027309.2	1.19142	6.39327e-06	2.60651	3.31584e-13
ENSG00000254788	CKLF-CMTM1	1.70965	2.80979e-05	1.52533	0.0146216
ENSG00000254814	AP003031.1	0.248712	0.640147	1.32654	0.0335717
ENSG00000255642	PABPC1P4	-0.612982	0.0331017	-2.14843	6.91099e-08
ENSG00000255974	CYP2A6	0.581117	0.201992	1.58091	0.0118481
ENSG00000256673	AC141557.1	-1.46165	3.76134e-06	-0.66291	0.205301
ENSG00000256937	KRT17P8	1.54962	0.000352618	1.0785	0.149564
ENSG00000258116	PPIAP45	-1.91676	0.00295854	-0.466759	0.734908
ENSG00000258428	AL161757.2	1.24181	0.0331967	1.162	0.225078
ENSG00000258476	LINC02207	0.845585	0.0192813	1.33563	0.0134763
ENSG00000258914	AL132712.2	-1.65586	0.036595	-0.620329	0.663273
ENSG00000259015	AL442663.4	-1.09184	0.00159393	-0.845673	0.150035
ENSG00000259032	ENSAP2	-0.21042	0.539317	-1.04724	0.0159664
ENSG00000259205	PRKXP1	1.09858	0.00442551	0.66586	0.341934
ENSG00000259212	AC103739.1	0.66318	0.087397	1.32314	0.0153806
ENSG00000259628	AC007000.3	1.29344	0.0309148	0.341401	0.809708
ENSG00000259687	LINC01220	1.43532	0.00388995	0.76843	0.386037
ENSG00000259717	LINC00677	0.649341	0.0552	1.27175	0.0104114
ENSG00000260078	AC007342.3	0.89511	7.66256e-06	1.0892	0.000238931
ENSG00000260306	AC092375.2	-0.553231	0.100567	-1.39072	0.00302024
ENSG00000260487	AC116348.1	0.0220199	0.970233	1.40528	0.0201296
ENSG00000260708	AL118516.1	0.0219043	0.964427	1.15484	0.0134452
ENSG00000260711	AL121839.2	-0.838197	6.81015e-06	-1.02029	0.000238931
ENSG00000260807	AC009041.2	-1.13192	0.000702099	-0.597804	0.336692
ENSG00000261864	AC130462.1	-0.730129	0.0231719	-1.12635	0.030556
ENSG00000262228	AC087392.3	-1.10278	0.000140022	-0.630421	0.219984
ENSG00000262874	C19orf84	1.34863	1.18954e-05	1.24187	0.0130659
ENSG00000263164	AC087500.2	-1.27927	3.44997e-05	-1.48245	0.00361105
ENSG00000264070	DND1P1	0.487381	0.105184	1.40165	0.000310697
ENSG00000264350	SNRPGP2	1.50856	0.0200995	1.84662	0.0988777
ENSG00000264947	MIR3181	0.613285	0.143697	1.95146	0.000455027
ENSG00000265656	AC106037.2	0.806927	0.00756177	1.04022	0.0233321
ENSG00000265828	MIR3939	1.51837	0.0161232	1.21885	0.239823
ENSG00000265917	MIR3685	-0.27437	0.609096	-1.81468	0.0119641
ENSG00000265992	ESRG	2.80095	0.0132916	3.66518	0.0378153
ENSG00000266274	RN7SL138P	0.671899	0.159043	1.55239	0.0291469
ENSG00000266853	ITM2BP1	1.01072	0.0269288	0.838137	0.251666
ENSG00000266910	AC008507.1	-0.725883	0.0377679	-1.39253	0.0104602
ENSG00000266969	AP002449.1	-1.03462	0.0178359	-0.316766	0.745928
ENSG00000267312	AC015911.4	1.40645	0.000675833	0.612002	0.442308
ENSG00000267376	ATP5MGP6	-1.87328	0.0489857	-0.600183	0.789016
ENSG00000267491	AC100788.1	0.26	0.524657	1.19381	0.0196519
ENSG00000267590	NDUFA3P1	1.48085	0.0345472	1.69221	0.0968343
ENSG00000267692	TAF9P3	-1.32492	0.0479299	-0.219346	0.889416
ENSG00000268199	AC010335.1	0.361765	0.515553	1.58158	0.0263685
ENSG00000268438	BNIP3P27	-1.22471	0.00644974	-0.0235058	0.98353
ENSG00000268836	Z69706.1	-1.03412	0.00373467	-1.10454	0.0756915
ENSG00000268889	AC008750.7	1.48937	0.00191688	1.20248	0.152185
ENSG00000269463	AP001160.4	-1.54169	0.000115763	-1.13904	0.114343
ENSG00000269524	AC245052.7	0.975436	0.0774372	1.90365	0.0266295
ENSG00000269681	AC063977.7	1.70064	0.0195676	1.48303	0.217379
ENSG00000269886	AC022382.1	-1.30231	0.0338509	-0.422598	0.766792
ENSG00000269887	AL391001.1	1.84043	0.0151914	0.388682	0.822047
ENSG00000270001	AL121894.2	1.16448	0.0408781	0.949955	0.330703
ENSG00000270061	AC068790.5	1.16238	0.0105736	0.804839	0.278578
ENSG00000270130	AC068790.7	1.65537	0.00188166	1.15981	0.187456
ENSG00000270966	AC087763.1	1.40794	0.00096085	0.372092	0.690687
ENSG00000271303	SRXN1	0.654438	0.0880803	2.32032	2.47748e-06
ENSG00000271736	AL138900.3	1.92621	0.00686321	1.84377	0.117403
ENSG00000271869	AC026979.2	0.390392	0.42201	1.66772	0.00758316
ENSG00000272155	AC055822.1	-0.542312	0.0110731	-1.2026	5.55815e-05
ENSG00000272277	AL031963.3	0.144721	0.709963	1.15895	0.00674552
ENSG00000272325	NUDT3	0.592526	0.0150234	1.64556	2.77563e-07
ENSG00000272807	AC007038.2	-0.393679	0.215171	-1.08084	0.0189432
ENSG00000272871	AL159169.2	-0.885907	0.000205318	-1.14807	0.00135145
ENSG00000272953	AC092171.4	0.364096	0.433962	2.13229	0.000193862
ENSG00000273061	CDC37L1-DT	-0.132535	0.769317	-1.16628	0.0297409
ENSG00000273156	AC124016.2	-0.780069	0.00411507	-1.08089	0.00893278
ENSG00000273240	AC013468.1	-0.786324	0.0159516	-1.27826	0.00893278
ENSG00000273447	AC004067.1	-0.598905	0.0358673	-1.23331	0.00474733
ENSG00000273824	AC008033.3	1.01047	0.019191	0.196704	0.846161
ENSG00000273951	AL031667.3	-1.40935	0.0026104	-0.429431	0.663459
ENSG00000274012	RN7SL2	0.539636	0.348503	3.33966	4.61854e-07
ENSG00000274034	MIR6813	0.567588	0.174873	1.63475	0.0028896
ENSG00000274373	AC148476.1	-1.17369	0.0281766	-0.791474	0.400248
ENSG00000274466	MIR1273H	2.00729	0.00550324	2.56517	0.0171367
ENSG00000274576	IGHV2-70	-2.25545	1.76886e-06	-0.372976	0.729451
ENSG00000274752	TRBV12-3	-0.754181	0.0367661	-1.11117	0.0458971
ENSG00000275160	AL354718.1	1.27436	0.00509961	1.20895	0.11645
ENSG00000275449	MIR6859-3	0.333967	0.579474	1.57055	0.047214
ENSG00000275532	AC006449.2	0.900907	0.0249799	1.60191	0.00417126
ENSG00000275580	AC022306.2	-0.655876	0.00335955	-1.08847	0.00252707
ENSG00000275703	U47924.3	-0.377114	0.419387	-1.48907	0.0282234
ENSG00000275966	AC110285.6	0.190904	0.786732	2.40835	0.00431968
ENSG00000276007	AC079414.3	-0.889981	2.43574e-05	-1.04467	0.0012221
ENSG00000276241	AC243829.2	1.18687	0.00147862	0.895899	0.172319
ENSG00000276282	AC022960.2	-0.715823	0.0233964	-1.01404	0.0412183
ENSG00000276758	AC245884.12	4.32321	0.0028716	1.18843	0.709943
ENSG00000276775	IGHV4-4	-1.23927	0.0372573	-0.338108	0.79888
ENSG00000276819	TRBV15	-0.635656	0.160277	-1.35616	0.0479073
ENSG00000276934	AC009704.2	-1.25199	0.000290005	-1.0147	0.0765886
ENSG00000277662	AL354696.1	-0.5967	0.0494884	-1.19417	0.0122173
ENSG00000277856	AC233755.2	-1.70951	0.0399245	-1.56816	0.294283
ENSG00000278022	AC118658.1	-1.68383	1.10369e-06	-1.23932	0.0295774
ENSG00000278196	IGLV2-8	-2.1294	9.51004e-09	-0.779567	0.25969
ENSG00000278238	AL359513.1	1.59888	0.00295854	1.44258	0.117403
ENSG00000278771	RN7SL3	1.05995	0.0574274	3.4367	4.58617e-06
ENSG00000278857	IGKV1D-12	-1.56299	0.0266085	-1.48296	0.246793
ENSG00000278993	AC002350.1	0.7327	0.00708799	1.26562	0.00120921
ENSG00000279236	AC064801.2	0.618458	0.157283	1.44343	0.0159664
ENSG00000279331	RBM12B-AS1	1.26818	0.00518852	1.33131	0.0521133
ENSG00000279355	AGPAT4-IT1	1.5365	7.17171e-06	1.0471	0.0731623
ENSG00000279370	AC004777.1	-0.488911	0.398438	-2.10007	0.0388724
ENSG00000279483	AC090498.1	0.761856	0.0489857	1.26347	0.0407421
ENSG00000279942	AL353597.3	-0.823127	0.0239824	-1.15581	0.0436016
ENSG00000280120	AC073857.1	-0.516925	0.00126594	-1.07947	1.47963e-06
ENSG00000280287	AC131212.3	0.350608	0.0692644	1.09942	1.00892e-05
ENSG00000280828	AC090114.3	1.05555	0.000116517	1.59141	5.39808e-05
ENSG00000281376	ABALON	1.57354	0.000169348	1.37525	0.0490984
ENSG00000281772	AC019226.2	-0.744719	0.0364727	-1.35806	0.0172244
ENSG00000282122	IGHV7-4-1	-2.94817	0.00226751	-1.24471	0.511408
ENSG00000282499	TRBV25-1	-0.272579	0.600226	-1.41281	0.0334802
ENSG00000283418	RF00026	0.199603	0.804031	2.10389	0.0315861
ENSG00000283849	AC092053.2	0.935494	0.00779949	1.22534	0.023904
ENSG00000284931	AC104389.5	3.32595	2.24756e-05	1.43891	0.330983
ENSG00000285774	AL133444.1	-0.932205	0.239583	-2.87048	0.0330824
ENSG00000285793	AC125232.2	0.775031	5.84244e-05	1.06867	0.000157909
ENSG00000285938	AC072022.2	0.786196	0.069103	1.60847	0.00941589
