# Supplementary material for: Changes in expression levels of erythrocyte and immune-related genes are associated with high altitude polycythemia
Source: BMC Med Genomics. 2023 Jul 28;16:174. doi: 10.1186/s12920-023-01613-9 (PMC10375625; doi:10.1186/s12920-023-01613-9)
Supplement: Supplementary file 3 — Supplementary Material 3 [file 12920_2023_1613_MOESM3_ESM.xlsx]

## Sheet: Sheet1
sample	total_reads	total_map	total_map_percentage	unique_map	unique_map_percentage
TCF01	44126092	42061832	0.9532	35354920	0.8012
TCF02	41887694	39917449	0.953	38213990	0.9123
TCF03	42186568	39800152	0.9434	34892206	0.8271
TCF04	43061898	41122156	0.955	34547861	0.8023
TCF05	43927102	41367800	0.9417	35641304	0.8114
TCF06	40267874	38161792	0.9477	33353945	0.8283
TCF07	42630406	40583033	0.952	37492165	0.8795
TCF08	45134626	43080468	0.9545	35386258	0.784
TCF09	45756592	44135533	0.9646	37373742	0.8168
TCF10	41415716	39733983	0.9594	38556059	0.931
TCF11	41169020	39604204	0.962	36184948	0.8789
TCF12	43326970	41721889	0.963	35225726	0.813
TCF13	39510722	37741001	0.9552	33909455	0.8582
TCF14	43733572	42220328	0.9654	40802525	0.933
TCF15	42645894	41453746	0.972	37758451	0.8854
TCF16	44295538	42178438	0.9522	40075739	0.9047
TCF17	44195750	41811840	0.9461	39550804	0.8949
TCF18	45668246	43736938	0.9577	38612652	0.8455
TCF19	44825462	42562351	0.9495	38072802	0.8494
TCM01	45397792	43104746	0.9495	37843304	0.8336
TCM02	43305176	40635101	0.9383	37444878	0.8647
TCM03	43675722	41538434	0.9511	33367622	0.764
TCM04	44485370	42005816	0.9443	31752963	0.7138
TCM05	44660118	42359258	0.9485	39180220	0.8773
TCM06	45290576	42900655	0.9472	39600747	0.8744
TCM07	44631324	41938791	0.9397	37267743	0.835
TCM08	44436924	42002549	0.9452	38164100	0.8588
TCM09	44580502	42289885	0.9486	25609218	0.5744
TCM10	43436126	41336351	0.9517	37992052	0.8747
TCM11	44454550	42297517	0.9515	39755343	0.8943
TCM12	45526458	43597388	0.9576	34694298	0.7621
TCM13	43030646	40900380	0.9505	38486572	0.8944
TCM14	52743150	50273318	0.9532	47820092	0.9067
TCM15	42560728	40711409	0.9565	38824494	0.9122
TCM16	51723250	49456034	0.9562	47912880	0.9263
TCM17	46767560	44843793	0.9589	41551465	0.8885
TCM18	45545278	43809913	0.9619	40448462	0.8881
TCM19	47000658	44371604	0.9441	39226190	0.8346
TCM20	44813860	42974689	0.959	40825170	0.911
TCM21	43657958	41729201	0.9558	38425222	0.8801
TCM22	44952860	43213668	0.9613	41543953	0.9242
TCM23	41596166	39743681	0.9555	37872267	0.9105
TCM24	43803972	41863354	0.9557	40243097	0.9187
THF01	39811368	37918052	0.9524	27474797	0.6901
THF02	43040446	41039445	0.9535	37056500	0.861
THF03	42149836	40285523	0.9558	37581709	0.8916
THF04	44920536	43082794	0.9591	38422769	0.8553
THF05	42103080	39747528	0.9441	34081644	0.8095
THF06	44361712	42462049	0.9572	33419804	0.7533
THF07	46876118	44594484	0.9513	34935994	0.7453
THF08	43843122	41940895	0.9566	39796403	0.9077
THF09	44519134	42508463	0.9548	41097143	0.9231
THF10	44619082	42354850	0.9493	40701043	0.9122
THF11	43703798	41722057	0.9547	39946011	0.914
THM01	43513426	41362918	0.9506	33095272	0.7606
THM02	42870130	40417972	0.9428	38609706	0.9006
THM03	44714178	41829660	0.9355	27867413	0.6232
THM04	39916856	37869664	0.9487	32024803	0.8023
THM05	43027028	40627151	0.9442	35391444	0.8225
THM06	42317482	39701941	0.9382	33313466	0.7872
THM07	43788716	40782321	0.9313	24254418	0.5539
THM08	43751072	41603066	0.9509	36389387	0.8317
THM09	43451692	41430450	0.9535	34337057	0.7902
THM10	45410768	43340074	0.9544	32061878	0.706
THM11	46170416	43661247	0.9457	38762259	0.8395
THM12	39323090	37387852	0.9508	34948428	0.8888
THM13	43279638	41186926	0.9516	39352656	0.9093
THM14	45042970	43160436	0.9582	35977256	0.7987
THM15	43514446	41746930	0.9594	30790796	0.7076
THM16	39247594	37282590	0.9499	35820041	0.9127
THM17	39806270	38074957	0.9565	25431525	0.6389
THM18	43672080	41646794	0.9536	37771038	0.8649
THM19	44301160	42343995	0.9558	39505961	0.8918
THM20	44001556	41790302	0.9497	37921571	0.8618
THM21	45252488	43080462	0.952	40778355	0.9011
THM22	44896200	42423802	0.9449	39434942	0.8784
THM23	42454920	40484390	0.9536	38434915	0.9053
THM24	47808710	45579159	0.9534	37412446	0.7825
THM25	42230254	40362132	0.9558	35825674	0.8483
THM26	44491678	42405651	0.9531	31248143	0.7023
THM27	43349174	41369701	0.9543	36203611	0.8352
THM28	46026728	43870883	0.9532	41655459	0.905
THM29	39626408	37913969	0.9568	35801414	0.9035
THM30	44502404	42615368	0.9576	36305237	0.8158
