# Supplementary material for: Changes in expression levels of erythrocyte and immune-related genes are associated with high altitude polycythemia
Source: BMC Med Genomics. 2023 Jul 28;16:174. doi: 10.1186/s12920-023-01613-9 (PMC10375625; doi:10.1186/s12920-023-01613-9)
Supplement: Supplementary file 4 — Supplementary Material 4 [file 12920_2023_1613_MOESM4_ESM.xlsx]

## Sheet: Sheet1
ID	Phenotype|geneName__geneDescription__TFfamily
PhT010	红细胞体积分布宽度-CV12.1-14.3%
PhT009	红细胞体积分布宽度-SD38.2-49.2fL
ENSG00000281376	ABALON___apoptotic BCL2L1-antisense long non-coding RNA [Source:HGNC Symbol;Acc:HGNC:49667]___-
ENSG00000112077	RHAG___Rh associated glycoprotein [Source:HGNC Symbol;Acc:HGNC:10006]___-
ENSG00000187244	BCAM___basal cell adhesion molecule (Lutheran blood group) [Source:HGNC Symbol;Acc:HGNC:6722]___-
ENSG00000224177	LINC00570___long intergenic non-protein coding RNA 570 [Source:HGNC Symbol;Acc:HGNC:43717]___-
ENSG00000244734	HBB___hemoglobin subunit beta [Source:HGNC Symbol;Acc:HGNC:4827]___-
ENSG00000271736	AL138900.3___novel transcript___-
ENSG00000243064	ABCC13___ATP binding cassette subfamily C member 13 (pseudogene) [Source:HGNC Symbol;Acc:HGNC:16022]___-
ENSG00000238269	PAGE2B___PAGE family member 2B [Source:HGNC Symbol;Acc:HGNC:31805]___-
ENSG00000230615	AL139220.2___uncharacterized LOC107984948 [Source:NCBI gene;Acc:107984948]___-
ENSG00000250361	GYPB___glycophorin B (MNS blood group) [Source:HGNC Symbol;Acc:HGNC:4703]___-
ENSG00000060138	YBX3___Y-box binding protein 3 [Source:HGNC Symbol;Acc:HGNC:2428]___CSD
ENSG00000100225	FBXO7___F-box protein 7 [Source:HGNC Symbol;Acc:HGNC:13586]___-
ENSG00000134779	TPGS2___tubulin polyglutamylase complex subunit 2 [Source:HGNC Symbol;Acc:HGNC:24561]___-
ENSG00000249456	AL731577.2___"novel transcript, sense overlapping ZRANB1"___-
ENSG00000066926	FECH___ferrochelatase [Source:HGNC Symbol;Acc:HGNC:3647]___-
ENSG00000168785	TSPAN5___tetraspanin 5 [Source:HGNC Symbol;Acc:HGNC:17753]___-
ENSG00000112212	TSPO2___translocator protein 2 [Source:HGNC Symbol;Acc:HGNC:21256]___-
ENSG00000159346	ADIPOR1___adiponectin receptor 1 [Source:HGNC Symbol;Acc:HGNC:24040]___-
ENSG00000105610	KLF1___Kruppel like factor 1 [Source:HGNC Symbol;Acc:HGNC:6345]___zf-C2H2
ENSG00000108309	RUNDC3A___RUN domain containing 3A [Source:HGNC Symbol;Acc:HGNC:16984]___-
ENSG00000213866	YBX1P10___Y-box binding protein 1 pseudogene 10 [Source:HGNC Symbol;Acc:HGNC:42432]___-
ENSG00000162367	TAL1___"TAL bHLH transcription factor 1, erythroid differentiation factor [Source:HGNC Symbol;Acc:HGNC:11556]"___bHLH
ENSG00000111666	CHPT1___choline phosphotransferase 1 [Source:HGNC Symbol;Acc:HGNC:17852]___-
ENSG00000238243	OR2W3___olfactory receptor family 2 subfamily W member 3 [Source:HGNC Symbol;Acc:HGNC:15021]___-
ENSG00000285793	AC125232.2___anaphase promoting complex subunit 1 pseudogene [Source:NCBI gene;Acc:285074]___-
ENSG00000197721	CR1L___complement C3b/C4b receptor 1 like [Source:HGNC Symbol;Acc:HGNC:2335]___-
ENSG00000198336	MYL4___myosin light chain 4 [Source:HGNC Symbol;Acc:HGNC:7585]___-
ENSG00000119950	MXI1___"MAX interactor 1, dimerization protein [Source:HGNC Symbol;Acc:HGNC:7534]"___bHLH
ENSG00000133742	CA1___carbonic anhydrase 1 [Source:HGNC Symbol;Acc:HGNC:1368]___-
ENSG00000204010	IFIT1B___interferon induced protein with tetratricopeptide repeats 1B [Source:HGNC Symbol;Acc:HGNC:23442]___-
ENSG00000132819	RBM38___RNA binding motif protein 38 [Source:HGNC Symbol;Acc:HGNC:15818]___-
ENSG00000265992	ESRG___embryonic stem cell related [Source:HGNC Symbol;Acc:HGNC:39079]___-
ENSG00000182512	GLRX5___glutaredoxin 5 [Source:HGNC Symbol;Acc:HGNC:20134]___-
ENSG00000172331	BPGM___bisphosphoglycerate mutase [Source:HGNC Symbol;Acc:HGNC:1093]___-
ENSG00000167768	KRT1___keratin 1 [Source:HGNC Symbol;Acc:HGNC:6412]___-
ENSG00000204613	TRIM10___tripartite motif containing 10 [Source:HGNC Symbol;Acc:HGNC:10072]___-
ENSG00000224861	YBX1P1___Y-box binding protein 1 pseudogene 1 [Source:HGNC Symbol;Acc:HGNC:8015]___-
ENSG00000119636	BBOF1___basal body orientation factor 1 [Source:HGNC Symbol;Acc:HGNC:19855]___-
ENSG00000070182	SPTB___"spectrin beta, erythrocytic [Source:HGNC Symbol;Acc:HGNC:11274]"___-
ENSG00000145335	SNCA___synuclein alpha [Source:HGNC Symbol;Acc:HGNC:11138]___-
ENSG00000099804	CDC34___cell division cycle 34 [Source:HGNC Symbol;Acc:HGNC:1734]___-
ENSG00000004939	SLC4A1___solute carrier family 4 member 1 (Diego blood group) [Source:HGNC Symbol;Acc:HGNC:11027]___-
ENSG00000013306	SLC25A39___solute carrier family 25 member 39 [Source:HGNC Symbol;Acc:HGNC:24279]___-
ENSG00000184792	OSBP2___oxysterol binding protein 2 [Source:HGNC Symbol;Acc:HGNC:8504]___-
ENSG00000162722	TRIM58___tripartite motif containing 58 [Source:HGNC Symbol;Acc:HGNC:24150]___-
ENSG00000073792	IGF2BP2___insulin like growth factor 2 mRNA binding protein 2 [Source:HGNC Symbol;Acc:HGNC:28867]___-
ENSG00000082146	STRADB___STE20-related kinase adaptor beta [Source:HGNC Symbol;Acc:HGNC:13205]___-
ENSG00000223609	HBD___hemoglobin subunit delta [Source:HGNC Symbol;Acc:HGNC:4829]___-
ENSG00000141469	SLC14A1___solute carrier family 14 member 1 (Kidd blood group) [Source:HGNC Symbol;Acc:HGNC:10918]___-
ENSG00000196517	SLC6A9___solute carrier family 6 member 9 [Source:HGNC Symbol;Acc:HGNC:11056]___-
ENSG00000171552	BCL2L1___BCL2 like 1 [Source:HGNC Symbol;Acc:HGNC:992]___-
ENSG00000119782	FKBP1B___FK506 binding protein 1B [Source:HGNC Symbol;Acc:HGNC:3712]___-
ENSG00000144485	HES6___hes family bHLH transcription factor 6 [Source:HGNC Symbol;Acc:HGNC:18254]___bHLH
ENSG00000136819	C9orf78___chromosome 9 open reading frame 78 [Source:HGNC Symbol;Acc:HGNC:24932]___-
ENSG00000220842	RPL21P16___ribosomal protein L21 pseudogene 16 [Source:HGNC Symbol;Acc:HGNC:31396]___-
ENSG00000197256	KANK2___KN motif and ankyrin repeat domains 2 [Source:HGNC Symbol;Acc:HGNC:29300]___-
ENSG00000136929	HEMGN___hemogen [Source:HGNC Symbol;Acc:HGNC:17509]___-
ENSG00000205639	MFSD2B___major facilitator superfamily domain containing 2B [Source:HGNC Symbol;Acc:HGNC:37207]___-
ENSG00000104522	TSTA3___tissue specific transplantation antigen P35B [Source:HGNC Symbol;Acc:HGNC:12390]___-
ENSG00000124098	FAM210B___family with sequence similarity 210 member B [Source:HGNC Symbol;Acc:HGNC:16102]___-
ENSG00000204815	TTC25___tetratricopeptide repeat domain 25 [Source:HGNC Symbol;Acc:HGNC:25280]___-
ENSG00000145354	CISD2___CDGSH iron sulfur domain 2 [Source:HGNC Symbol;Acc:HGNC:24212]___-
ENSG00000163554	SPTA1___"spectrin alpha, erythrocytic 1 [Source:HGNC Symbol;Acc:HGNC:11272]"___-
ENSG00000269887	AL391001.1___"novel transcript, sense intronic to PBX1"___-
ENSG00000278238	AL359513.1___novel transcript___-
ENSG00000169877	AHSP___alpha hemoglobin stabilizing protein [Source:HGNC Symbol;Acc:HGNC:18075]___-
ENSG00000136842	TMOD1___tropomodulin 1 [Source:HGNC Symbol;Acc:HGNC:11871]___-
ENSG00000042062	RIPOR3___RIPOR family member 3 [Source:HGNC Symbol;Acc:HGNC:16168]___-
ENSG00000076864	RAP1GAP___RAP1 GTPase activating protein [Source:HGNC Symbol;Acc:HGNC:9858]___-
ENSG00000029534	ANK1___ankyrin 1 [Source:HGNC Symbol;Acc:HGNC:492]___-
ENSG00000143416	SELENBP1___selenium binding protein 1 [Source:HGNC Symbol;Acc:HGNC:10719]___-
ENSG00000170315	UBB___ubiquitin B [Source:HGNC Symbol;Acc:HGNC:12463]___-
ENSG00000235105	AL356968.2___"amyotrophic lateral sclerosis 2 (juvenile) chromosome region, candidate 2 (ALS2CR2) pseudogene"___-
ENSG00000116675	DNAJC6___DnaJ heat shock protein family (Hsp40) member C6 [Source:HGNC Symbol;Acc:HGNC:15469]___-
ENSG00000164849	GPR146___G protein-coupled receptor 146 [Source:HGNC Symbol;Acc:HGNC:21718]___-
ENSG00000079308	TNS1___tensin 1 [Source:HGNC Symbol;Acc:HGNC:11973]___-
ENSG00000047597	XK___X-linked Kx blood group [Source:HGNC Symbol;Acc:HGNC:12811]___-
ENSG00000133069	TMCC2___transmembrane and coiled-coil domain family 2 [Source:HGNC Symbol;Acc:HGNC:24239]___-
ENSG00000137198	GMPR___guanosine monophosphate reductase [Source:HGNC Symbol;Acc:HGNC:4376]___-
ENSG00000119326	CTNNAL1___catenin alpha like 1 [Source:HGNC Symbol;Acc:HGNC:2512]___-
ENSG00000166947	EPB42___erythrocyte membrane protein band 4.2 [Source:HGNC Symbol;Acc:HGNC:3381]___-
ENSG00000130821	SLC6A8___solute carrier family 6 member 8 [Source:HGNC Symbol;Acc:HGNC:11055]___-
ENSG00000253549	CA3-AS1___CA3 antisense RNA 1 [Source:HGNC Symbol;Acc:HGNC:51657]___-
ENSG00000188175	HEPACAM2___HEPACAM family member 2 [Source:HGNC Symbol;Acc:HGNC:27364]___-
ENSG00000156381	ANKRD9___ankyrin repeat domain 9 [Source:HGNC Symbol;Acc:HGNC:20096]___-
ENSG00000158578	ALAS2___5'-aminolevulinate synthase 2 [Source:HGNC Symbol;Acc:HGNC:397]___-
ENSG00000137460	FHDC1___FH2 domain containing 1 [Source:HGNC Symbol;Acc:HGNC:29363]___-
ENSG00000166793	YPEL4___yippee like 4 [Source:HGNC Symbol;Acc:HGNC:18328]___-
ENSG00000249790	AC092490.1___novel transcript___-
ENSG00000156467	UQCRB___ubiquinol-cytochrome c reductase binding protein [Source:HGNC Symbol;Acc:HGNC:12582]___-
ENSG00000179914	ITLN1___intelectin 1 [Source:HGNC Symbol;Acc:HGNC:18259]___-
